# Supplementary material for: Phylogeographic Clustering Suggests that Distinct Clades of Salmonella enterica Serovar Mississippi Are Endemic in Australia, the United Kingdom, and the United States
Source: mSphere. 2021 Sep 22;6(5):e00485-21. doi: 10.1128/mSphere.00485-21 (PMC8550085; doi:10.1128/mSphere.00485-21)
Supplement: DATA SET S1 [file msphere.00485-21-sd001.xlsx]

## Sheet: 318_serovars
cgmlst_ST	cgmlst_distance	cgmlst_matching_alleles	cgmlst_subspecies	fasta_filepath	genome	Name	Name_2	h1	h2	o_antigen	qc_messages	qc_status	serogroup	serovar	serovar_antigen	serovar_cgmlst	Final_Serovar
3969342332	0.587879	136	enterica	/local/workdir/ram524/Mississippi_2019/worley_additional_serovars/sistr/Aba_GCA_004274955.fasta	Aba_GCA_004274955.fasta	GCA_004274955.fasta	GCA_004274955	i	e,n,z15	6,8	WARNING: Only matched 136 cgMLST330 loci. Min threshold for confident serovar prediction from cgMLST is 297.0	WARNING	C2-C3	Aba	Aba	Agama	Aba
4039605846	0.0030303	329	enterica	/local/workdir/ram524/Mississippi_2019/worley_additional_serovars/sistr/Abaetetuba_GCA_000487915_2.fasta	Abaetetuba_GCA_000487915_2.fasta	GCA_000487915_2.fasta	GCA_000487915	k	1,5	11		PASS	F	Abaetetuba	Abaetetuba|Thompson	Abaetetuba	Abaetetuba
3790823367	0.0121212	326	enterica	/local/workdir/ram524/Mississippi_2019/worley_additional_serovars/sistr/Aberdeen_GCA_900477885_1.fasta	Aberdeen_GCA_900477885_1.fasta	GCA_900477885_1.fasta	GCA_900477885	i	1,2	11		PASS	F	Aberdeen	Aberdeen|Augustenborg	Aberdeen	Aberdeen
	0.00909091	327	enterica	/local/workdir/ram524/Mississippi_2019/serovars_added_9MAY_20/ncbi-genomes-2020-05-11/GCA_000487615.2_ASM48761v2_genomic.fna	Abony_GCA_000487615.fasta	GCA_000487615.2		b	e,n,x	1,4,[5],12,[27]		PASS	B	Abony	Abony	Abony	Abony
	0.0787879	304	enterica	/local/workdir/ram524/Mississippi_2019/worley_additional_serovars/sistr/Abortusovis_GCA_000464575.fasta	Abortusovis_GCA_000464575.fasta	GCA_000464575.fasta	GCA_000464575	c	1,6	4,12		PASS	B	Abortusovis	Abortusovis	Abortusovis	Abortusovis
804598540	0.00606061	328	enterica	/local/workdir/ram524/Mississippi_2019/worley_additional_serovars/sistr/Adelaide_GCA_002049335_1.fasta	Adelaide_GCA_002049335_1.fasta	GCA_002049335_1.fasta	GCA_002049335	f,g	-	35		PASS	O	Adelaide	Adelaide|Agodi	Adelaide	Adelaide
2995901466	0.621212	125	enterica	/local/workdir/ram524/Mississippi_2019/worley_additional_serovars/sistr/Adjame_GCA_006419755.fasta	Adjame_GCA_006419755.fasta	GCA_006419755.fasta	GCA_006419755	r	1,6	13,23	WARNING: Only matched 125 cgMLST330 loci. Min threshold for confident serovar prediction from cgMLST is 297.0	WARNING	G	Adjame	Adjame	Nagoya	Adjame
3061772760	0.230303	254	enterica	/local/workdir/ram524/Mississippi_2019/worley_additional_serovars/sistr/Colindale_GCA_006522775.fasta	Agama_GCA_006522775.fasta	GCA_006522775.fasta	GCA_006522775	i	1,6	4,12	WARNING: Only matched 254 cgMLST330 loci. Min threshold for confident serovar prediction from cgMLST is 297.0	WARNING	B	Agama	Agama	I 4,[5],12:i:-	Agama
3074885790	0	330	enterica	/local/workdir/ram524/Mississippi_2019/worley_additional_serovars/sistr/Agbeni_GCA_002046615_1.fasta	Agbeni_GCA_002046615_1.fasta	GCA_002046615_1.fasta	GCA_002046615	g,m	-	1,13,23		PASS	G	Agbeni	Agbeni|Bron	Agbeni	Agbeni
3900230045	0	330	enterica	/local/workdir/ram524/Mississippi_2019/worley_additional_serovars/sistr/Agona_GCF_006165125_1.fasta	Agona_GCF_006165125_1.fasta	GCF_006165125_1.fasta	GCF_006165125	f,g,s	-	1,4,[5],12		PASS	B	Agona	Agona|Budapest|Derby	Agona	Agona
4004266655	0.766667	77	enterica	/local/workdir/ram524/Mississippi_2019/worley_additional_serovars/sistr/Agoueve_GCA_002266315.fasta	Agoueve_GCA_002266315.fasta	GCA_002266315.fasta	GCA_002266315	z29	-	13,22	WARNING: Only matched 77 cgMLST330 loci. Min threshold for confident serovar prediction from cgMLST is 297.0	WARNING	G	Agoueve|Cubana	Agoueve|Cubana	Takoradi	Agoueve
3063720261	0.757576	80	enterica	/local/workdir/ram524/Mississippi_2019/serovars_added_9MAY_20/ncbi-genomes-2020-05-09/GCA_007606375.1_PDT000476433.1_genomic.fna	Ahuza_GCA_007606375.fasta	GCA_007606375.1	GCA_007606375.1	k	1,5	43	WARNING: Only matched 80 cgMLST330 loci. Min threshold for confident serovar prediction from cgMLST is 297.0	WARNING	U	Ahuza	Ahuza	Oslo	Ahuza
2572922385	0.624242	124	enterica	/local/workdir/ram524/Mississippi_2019/worley_additional_serovars/sistr/Ajiobo_GCA_007202495.fasta	Ajiobo_GCA_007202495.fasta	GCA_007202495.fasta	GCA_007202495	z4,z23	-	13,23	WARNING: Only matched 124 cgMLST330 loci. Min threshold for confident serovar prediction from cgMLST is 297.0	WARNING	G	Ajiobo|Ried	Ajiobo|Ried	Durham	Ajiobo
3750564827	0.0030303	329	enterica	/local/workdir/ram524/Mississippi_2019/worley_additional_serovars/sistr/Alachua_GCA_007191635.fasta	Alachua_GCA_007191635.fasta	GCA_007191635.fasta	GCA_007191635	z4,z23	-	35		PASS	O	Alachua	Alachua	Alachua	Alachua
3862339879	0.0030303	329	enterica	/local/workdir/ram524/Mississippi_2019/worley_additional_serovars/sistr/Albany_GCA_000487515.fasta	Albany_GCA_000487515.fasta	GCA_000487515.fasta	GCA_000487515	z4,z24	-	8,20		PASS	C2-C3	Albany	Albany|Duesseldorf	Albany	Albany
4119746208	0.00909091	327	enterica	/local/workdir/ram524/Mississippi_2019/worley_additional_serovars/sistr/Altona_GCA_008879825.fasta	Altona_GCA_008879825.fasta	GCA_008879825.fasta	GCA_008879825	r	z6	8,20		PASS	C2-C3	Altona	Altona	Altona	Altona
3357380987	0.0151515	325	enterica	/local/workdir/ram524/Mississippi_2019/worley_additional_serovars/sistr/Amager_GCA_004188375.fasta	Amager_GCA_004188375.fasta	GCA_004188375.fasta	GCA_004188375	y	1,2	3,{10}{15}		PASS	E1	Amager	Amager	Amager	Amager
	0.587879	136	enterica	/local/workdir/ram524/Mississippi_2019/serovars_added_9MAY_20/ncbi-genomes-2020-05-09/GCA_010787395.1_PDT000303438.2_genomic.fna	Amina_GCA_010787395.fasta	GCA_010787395.1	GCA_010787395.1	i	1,5	16	WARNING: Only matched 136 cgMLST330 loci. Min threshold for confident serovar prediction from cgMLST is 297.0	WARNING	I	Amina	Amina	Losangeles	Amina
	0.787879	70	enterica	/local/workdir/ram524/Mississippi_2019/worley_additional_serovars/sistr/Amoutive_GCA_009249805.fasta	Amoutive_GCA_009249805.fasta	GCA_009249805.fasta	GCA_009249805	d	1,5	28	WARNING: Only matched 70 cgMLST330 loci. Min threshold for confident serovar prediction from cgMLST is 297.0	WARNING	M	Amoutive	Amoutive	Stanleyville	Amoutive
4079323140	0.00909091	327	enterica	/local/workdir/ram524/Mississippi_2019/worley_additional_serovars/sistr/Anatum_GCA_003120015_1.fasta	Anatum_GCA_003120015_1.fasta	GCA_003120015_1.fasta	GCA_003120015	e,h	1,6	3,{10}{15}{15,34}		PASS	E1	Anatum	Anatum|Hayindogo	Anatum	Anatum
2486316782	0.00909091	327	enterica	/local/workdir/ram524/Mississippi_2019/worley_additional_serovars/sistr/Anfo_GCA_007477505.fasta	Anfo_GCA_007477505.fasta	GCA_007477505.fasta	GCA_007477505	y	1,2	39		PASS	Q	Anfo	Anfo	Anfo	Anfo
68769440	0.657576	113	enterica	/local/workdir/ram524/Mississippi_2019/serovars_added_9MAY_20/ncbi-genomes-2020-05-09/GCA_001956735.1_ASM195673v1_genomic.fna	Antsalova_GCA_001956735.fasta	GCA_001956735.1	GCA_001956735.1	z	1,5	51	WARNING: Only matched 113 cgMLST330 loci. Min threshold for confident serovar prediction from cgMLST is 297.0	WARNING	O51	Antsalova	Antsalova	Nima	Antsalova
2246597239	0.0030303	329	enterica	/local/workdir/ram524/Mississippi_2019/worley_additional_serovars/sistr/Apeyeme_GCA_007472975.fasta	Apeyeme_GCA_007472975.fasta	GCA_007472975.fasta	GCA_007472975	z38	-	8,20		PASS	C2-C3	Apeyeme	Apeyeme	Apeyeme	Apeyeme
3954989136	0.0121212	326	enterica	/local/workdir/ram524/Mississippi_2019/worley_additional_serovars/sistr/Arechavaleta_GCA_007285675.fasta	Arechavaleta_GCA_007285675.fasta	GCA_007285675.fasta	GCA_007285675	a	1,7	4,[5],12		PASS	B	Arechavaleta	Arechavaleta	Arechavaleta	Arechavaleta
4294540913	0	330	enterica	/local/workdir/ram524/Mississippi_2019/serovars_added_9MAY_20/ncbi-genomes-2020-05-09/GCA_011437895.1_PDT000040320.3_genomic.fna	Aschersleben_GCA_011437895.fasta	GCA_011437895.1	GCA_011437895.1	b	1,5	30		PASS	N	Aschersleben	Aschersleben	Aschersleben	Aschersleben
4883598	0.00606061	328	enterica	/local/workdir/ram524/Mississippi_2019/worley_additional_serovars/sistr/Augustenborg_GCA_002066645_1.fasta	Augustenborg_GCA_002066645_1.fasta	GCA_002066645_1.fasta	GCA_002066645	i	1,2	6,7,14		PASS	C1	Augustenborg	Aberdeen|Augustenborg	Augustenborg	Augustenborg
3348211280	0.590909	135	enterica	/local/workdir/ram524/Mississippi_2019/serovars_added_9MAY_20/ncbi-genomes-2020-05-09/GCA_011153475.1_PDT000303443.2_genomic.fna	Badagry_GCA_011153475.fasta	GCA_011153475.1	GCA_011153475.1	z10	1,5	16	WARNING: Only matched 135 cgMLST330 loci. Min threshold for confident serovar prediction from cgMLST is 297.0	WARNING	I	Badagry	Badagry	I 4,[5],12:i:-	Badagry
4029409034	0.142424	283	enterica	/local/workdir/ram524/Mississippi_2019/worley_additional_serovars/sistr/Onderstepoort_GCA_002208255.fasta	Bahrenfeld_GCA_002208255.fasta	GCA_002208255.fasta	GCA_002208255	e,h	1,5	6,14,[24]	WARNING: Only matched 283 cgMLST330 loci. Min threshold for confident serovar prediction from cgMLST is 297.0	WARNING	H	Bahrenfeld	Bahrenfeld|Onderstepoort	Bahrenfeld	Bahrenfeld
2185936165	0.00909091	327	enterica	/local/workdir/ram524/Mississippi_2019/worley_additional_serovars/sistr/Baildon_GCA_002045255_1.fasta	Baildon_GCA_002045255_1.fasta	GCA_002045255_1.fasta	GCA_002045255	a	e,n,x	9,46		PASS	D2	Baildon	Baildon|Lomalinda	Baildon	Baildon
1614995104	0.769697	76	enterica	/local/workdir/ram524/Mississippi_2019/worley_additional_serovars/additional_serovars_11NOV19/ncbi-genomes-2019-11-11/Banana_GCA_007894445.fasta	Banana_GCA_007894445.fasta	GCA_007894445.fasta	GCA_007894445	m,t	-	4,12	WARNING: Only matched 76 cgMLST330 loci. Min threshold for confident serovar prediction from cgMLST is 297.0	WARNING	B	Banana|California	Banana|California	Stanleyville	Banana
4153795439	0.0030303	329	enterica	/local/workdir/ram524/Mississippi_2019/worley_additional_serovars/sistr/Bangkok_GCA_007816595.fasta	Bangkok_GCA_007816595.fasta	GCA_007816595.fasta	GCA_007816595	z4,z24	-	38		PASS	P	Bangkok	Bangkok	Bangkok	Bangkok
3576918073	0.0030303	329	enterica	/local/workdir/ram524/Mississippi_2019/worley_additional_serovars/sistr/Bareilly_GCA_000487455_1.fasta	Bareilly_GCA_000487455_1.fasta	GCA_000487455_1.fasta	GCA_000487455	y	1,5	6,7,14		PASS	C1	Bareilly	Bareilly|Solt	Bareilly	Bareilly
601847075	0.00606061	328	enterica	/local/workdir/ram524/Mississippi_2019/worley_additional_serovars/sistr/Barranquilla_GCA_007754615.fasta	Barranquilla_GCA_007754615.fasta	GCA_007754615.fasta	GCA_007754615	d	e,n,x	16		PASS	I	Barranquilla	Barranquilla	Barranquilla	Barranquilla
3743326503	0.00606061	328	enterica	/local/workdir/ram524/Mississippi_2019/worley_additional_serovars/sistr/Beaudesert_GCA_007605815.fasta	Beaudesert_GCA_007605815.fasta	GCA_007605815.fasta	GCA_007605815	e,h	1,7	[1],6,14,[25]		PASS	H	Beaudesert	Beaudesert	Beaudesert	Beaudesert
4065041259	0.0030303	329	enterica	/local/workdir/ram524/Mississippi_2019/worley_additional_serovars/sistr/Benue_GCA_007750935.fasta	Benue_GCA_007750935.fasta	GCA_007750935.fasta	GCA_007750935	y	l,w	6,8		PASS	C2-C3	Benue	Benue|Sindelfingen	Benue	Benue
659191706	0.766667	77	enterica	/local/workdir/ram524/Mississippi_2019/serovars_added_9MAY_20/ncbi-genomes-2020-05-09/GCA_010561465.1_PDT000213099.2_genomic.fna	Berkeley_GCA_010561465.fasta	GCA_010561465.1	GCA_010561465.1	a	1,5	43	WARNING: Only matched 77 cgMLST330 loci. Min threshold for confident serovar prediction from cgMLST is 297.0	WARNING	U	Berkeley	Berkeley	Nessziona	Berkeley
	0.39697	199	enterica	/local/workdir/ram524/Mississippi_2019/serovars_added_9MAY_20/ncbi-genomes-2020-05-09/GCA_007277855.1_PDT000349942.1_genomic.fna	Berlin_GCA_007277855.fasta	GCA_007277855.1	GCA_007277855.1	d	1,5	17	WARNING: Only matched 199 cgMLST330 loci. Min threshold for confident serovar prediction from cgMLST is 297.0	WARNING	J	Berlin	Berlin	Jangwani	Berlin
135599016	0.0030303	329	enterica	/local/workdir/ram524/Mississippi_2019/worley_additional_serovars/sistr/Berta_GCA_003324875_1.fasta	Berta_GCA_003324875_1.fasta	GCA_003324875_1.fasta	GCA_003324875	f,g,t	-	1,9,12		PASS	D1	Berta	Berta|Wernigerode	Berta	Berta
3759913480	0.684848	104	enterica	/local/workdir/ram524/Mississippi_2019/serovars_added_9MAY_20/ncbi-genomes-2020-05-09/GCA_010793875.1_PDT000036717.2_genomic.fna	Bietri_GCA_010793875.fasta	GCA_010793875.1	GCA_010793875.1	y	1,5	30	WARNING: Only matched 104 cgMLST330 loci. Min threshold for confident serovar prediction from cgMLST is 297.0	WARNING	N	Bietri	Bietri	Zanzibar	Bietri
4213355549	0.0151515	325	enterica	/local/workdir/ram524/Mississippi_2019/worley_additional_serovars/sistr/Birkenhead_GCA_002156305_1.fasta	Birkenhead_GCA_002156305_1.fasta	GCA_002156305_1.fasta	GCA_002156305	c	1,6	6,7		PASS	C1	Birkenhead	Birkenhead|Brindisi	Birkenhead	Birkenhead
3945229728	0.0272727	321	enterica	/local/workdir/ram524/Mississippi_2019/worley_additional_serovars/sistr/Bispebjerg_GCA_007016005.fasta	Bispebjerg_GCA_007016005.fasta	GCA_007016005.fasta	GCA_007016005	a	e,n,x	1,4,[5],12		PASS	B	Bispebjerg	Bispebjerg	Bispebjerg	Bispebjerg
1811939589	0	330	enterica	/local/workdir/ram524/Mississippi_2019/serovars_added_9MAY_20/ncbi-genomes-2020-05-09/GCA_010532595.1_PDT000001857.3_genomic.fna	Blijdorp_GCA_010532595.fasta	GCA_010532595.1	GCA_010532595.1	c	1,5	1,6,14,25		PASS	H	Blijdorp	Blijdorp	Blijdorp	Blijdorp
2508265209	0.0121212	326	enterica	/local/workdir/ram524/Mississippi_2019/worley_additional_serovars/sistr/Blockley_GCA_008548275.fasta	Blockley_GCA_008548275.fasta	GCA_008548275.fasta	GCA_008548275	k	1,5	6,8		PASS	C2-C3	Blockley	Blockley|Haardt	Blockley	Blockley
3713064756	0.0030303	329	enterica	/local/workdir/ram524/Mississippi_2019/worley_additional_serovars/sistr/Bonariensis_GCA_002066145_1.fasta	Bonariensis_GCA_002066145_1.fasta	GCA_002066145_1.fasta	GCA_002066145	i	e,n,x	6,8		PASS	C2-C3	Bonariensis	Bonariensis	Bonariensis	Bonariensis
921306671	0.00606061	328	enterica	/local/workdir/ram524/Mississippi_2019/worley_additional_serovars/sistr/Bovismorbificans_GCA_002061715_1.fasta	Bovismorbificans_GCA_002061715_1.fasta	GCA_002061715_1.fasta	GCA_002061715	r	1,5	6,8,20		PASS	C2-C3	Bovismorbificans	Bovismorbificans|Hindmarsh	Bovismorbificans	Bovismorbificans
4260543584	0.527273	156	enterica	/local/workdir/ram524/Mississippi_2019/worley_additional_serovars/sistr/Bracknell_GCA_004264855.fasta	Bracknell_GCA_004264855.fasta	GCA_004264855.fasta	GCA_004264855	b	1,6	13,23	WARNING: Only matched 156 cgMLST330 loci. Min threshold for confident serovar prediction from cgMLST is 297.0	WARNING	G	Bracknell|Oudwijk	Bracknell|Oudwijk	I 47:z4,z23:-	Bracknell
244281221	0.00606061	328	enterica	/local/workdir/ram524/Mississippi_2019/worley_additional_serovars/sistr/Braenderup_GCA_001833885_1.fasta	Braenderup_GCA_001833885_1.fasta	GCA_001833885_1.fasta	GCA_001833885	e,h	e,n,z15	6,7,14		PASS	C1	Braenderup	Braenderup	Braenderup	Braenderup
	0.00909091	327	enterica	/local/workdir/ram524/Mississippi_2019/worley_additional_serovars/sistr/Brandenburg_GCA_000806645_1.fasta	Brandenburg_GCA_000806645_1.fasta	GCA_000806645_1.fasta	GCA_000806645	l,v	e,n,z15	4,[5],12		PASS	B	Brandenburg	Brandenburg	Brandenburg	Brandenburg
196280261	0.681818	105	enterica	/local/workdir/ram524/Mississippi_2019/serovars_added_9MAY_20/ncbi-genomes-2020-05-09/GCA_010647965.1_PDT000292520.2_genomic.fna	Brazil_GCA_010647965.fasta	GCA_010647965.1	GCA_010647965.1	a	1,5	16	WARNING: Only matched 105 cgMLST330 loci. Min threshold for confident serovar prediction from cgMLST is 297.0	WARNING	I	Brazil	Brazil	Javiana	Brazil
1903368512	0.0030303	329	enterica	/local/workdir/ram524/Mississippi_2019/worley_additional_serovars/sistr/Kotte_GCA_007644865.fasta	Brazzaville_GCA_007644865.fasta	GCA_007644865.fasta	GCA_007644865	b	1,2	6,7		PASS	C1	Brazzaville	Atento|Brazzaville	Brazzaville	Brazzaville
1529271786	0.0030303	329	enterica	/local/workdir/ram524/Mississippi_2019/worley_additional_serovars/sistr/Bredeney_GCA_000487775_2.fasta	Bredeney_GCA_000487775_2.fasta	GCA_000487775_2.fasta	GCA_000487775	l,v	1,7	1,4,12,27		PASS	B	Bredeney	Bredeney	Bredeney	Bredeney
	0.378788	205	enterica	/local/workdir/ram524/Mississippi_2019/serovars_added_9MAY_20/ncbi-genomes-2020-05-09/GCA_007526725.1_PDT000476383.1_genomic.fna	Brijbhumi_GCA_007526725.fasta	GCA_007526725.1	GCA_007526725.1	i	1,5	11	WARNING: Only matched 205 cgMLST330 loci. Min threshold for confident serovar prediction from cgMLST is 297.0	WARNING	F	Brijbhumi|Oritamerin	Brijbhumi|Oritamerin	Chiredzi	Brijbhumi
965593714	0.154545	279	enterica	/local/workdir/ram524/Mississippi_2019/worley_additional_serovars/additional_serovars_11NOV19/ncbi-genomes-2019-11-11/Bristol_GCA_002156235.fasta	Bristol_GCA_002156235.fasta	GCA_002156235.fasta	GCA_002156235	z	1,7	13,22	WARNING: Only matched 279 cgMLST330 loci. Min threshold for confident serovar prediction from cgMLST is 297.0	WARNING	G	Bristol	Bristol	Poona	Bristol
1953446941	0.00606061	328	enterica	/local/workdir/ram524/Mississippi_2019/serovars_added_9MAY_20/ncbi-genomes-2020-05-09/GCA_007816975.1_PDT000068646.2_genomic.fna	Brunei_GCA_007816975.fasta	GCA_007816975.1	GCA_007816975.1	y	1,5	8,20		PASS	C2-C3	Brunei	Brunei|Tananarive	Brunei	Brunei
2134978549	0.666667	110	enterica	/local/workdir/ram524/Mississippi_2019/serovars_added_9MAY_20/ncbi-genomes-2020-05-09/GCA_007515185.1_PDT000469540.1_genomic.fna	Bukavu_GCA_007515185.fasta	GCA_007515185.1	GCA_007515185.1	l,z28	1,5	1,40	WARNING: Only matched 110 cgMLST330 loci. Min threshold for confident serovar prediction from cgMLST is 297.0	WARNING	R	Bukavu	Bukavu	Pomona	Bukavu
2144237961	0.0030303	329	enterica	/local/workdir/ram524/Mississippi_2019/worley_additional_serovars/sistr/Butantan_GCA_007267475.fasta	Butantan_GCA_007267475.fasta	GCA_007267475.fasta	GCA_007267475	b	1,5	3,{10}{15}{15,34}		PASS	E1	Butantan	Butantan|Gnesta	Butantan	Butantan
	0.0242424	322	enterica	/local/workdir/ram524/Mississippi_2019/worley_additional_serovars/additional_serovars_11NOV19/ncbi-genomes-2019-11-11/Banana_GCA_007430625.fasta	California_GCA_007430625.fasta	GCA_007430625.fasta	GCA_007430625	g,m,t	-	4,12		PASS	B	California	Banana|California	California	California
2998123315	0.609091	129	enterica	/local/workdir/ram524/Mississippi_2019/serovars_added_9MAY_20/ncbi-genomes-2020-05-09/GCA_010733675.1_PDT000137104.2_genomic.fna	Canada_GCA_010733675.fasta	GCA_010733675.1	GCA_010733675.1	b	1,6	4,12,[27]	WARNING: Only matched 129 cgMLST330 loci. Min threshold for confident serovar prediction from cgMLST is 297.0	WARNING	B	Canada	Canada	Durham	Canada
3397130253	0.0030303	329	enterica	/local/workdir/ram524/Mississippi_2019/worley_additional_serovars/sistr/Cannstatt_GCA_005465115.fasta	Cannstatt_GCA_005465115.fasta	GCA_005465115.fasta	GCA_005465115	g,m,t	-	1,3,19		PASS	E4	Cannstatt	Cannstatt|Kouka|Southbank	Cannstatt	Cannstatt
2762486408	0.0030303	329	enterica	/local/workdir/ram524/Mississippi_2019/worley_additional_serovars/sistr/Caracas_GCA_007547295.fasta	Caracas_GCA_007547295.fasta	GCA_007547295.fasta	GCA_007547295	g,m,[p],s	-	[1],6,14,[25]		PASS	H	Caracas	Caracas|Sylvania|Warragul	Caracas	Caracas
1432725893	0.00909091	327	enterica	/local/workdir/ram524/Mississippi_2019/worley_additional_serovars/sistr/Carno_GCA_007660805.fasta	Carno_GCA_007660805.fasta	GCA_007660805.fasta	GCA_007660805	z	l,w	1,3,19		PASS	E4	Carno	Carno|Clerkenwell	Carno	Carno
1268294714	0.0030303	329	enterica	/local/workdir/ram524/Mississippi_2019/worley_additional_serovars/sistr/Carrau_GCA_007579605.fasta	Carrau_GCA_007579605.fasta	GCA_007579605.fasta	GCA_007579605	y	1,7	6,14,[24]		PASS	H	Carrau	Carrau|Madelia	Carrau	Carrau
3338246209	0.00909091	327	enterica	/local/workdir/ram524/Mississippi_2019/worley_additional_serovars/sistr/Cerro_FSL_R8_2349.fasta	Cerro_FSL_R8_2349.fasta	o_FSL_R8_2349.fasta	o_FSL_R8_2349	z4,z23	-	6,14,18		PASS	K	Cerro	Cerro	Cerro	Cerro
3407602164	0.00606061	328	enterica	/local/workdir/ram524/Mississippi_2019/worley_additional_serovars/sistr/Chailey_GCA_006068635.fasta	Chailey_GCA_006068635.fasta	GCA_006068635.fasta	GCA_006068635	z4,z23	e,n,z15	6,8		PASS	C2-C3	Breda	Chailey	Breda	Chailey
953705345	0.569697	142	enterica	/local/workdir/ram524/Mississippi_2019/worley_additional_serovars/sistr/Champaign_GCA_007524665.fasta	Champaign_GCA_007524665.fasta	GCA_007524665.fasta	GCA_007524665	k	1,5	39	WARNING: Only matched 142 cgMLST330 loci. Min threshold for confident serovar prediction from cgMLST is 297.0	WARNING	Q	Champaign	Champaign	Zanzibar	Champaign
682282008	0.633333	121	enterica	/local/workdir/ram524/Mississippi_2019/serovars_added_9MAY_20/ncbi-genomes-2020-05-09/GCA_007685585.1_PDT000477438.1_genomic.fna	Cheltenham_GCA_007685585.fasta	GCA_007685585.1	GCA_007685585.1	b	1,5	9,46	WARNING: Only matched 121 cgMLST330 loci. Min threshold for confident serovar prediction from cgMLST is 297.0	WARNING	D2	Cheltenham|Frintrop	Cheltenham|Frintrop	Javiana	Cheltenham
3203074636	0.00909091	327	enterica	/local/workdir/ram524/Mississippi_2019/worley_additional_serovars/sistr/Chester_GCA_005518405_1.fasta	Chester_GCA_005518405_1.fasta	GCA_005518405_1.fasta	GCA_005518405	e,h	e,n,x	1,4,[5],12		PASS	B	Chester	Chester	Chester	Chester
3404068243	0.778788	73	enterica	/local/workdir/ram524/Mississippi_2019/worley_additional_serovars/sistr/Chicago_GCA_007297775.fasta	Chicago_GCA_007297775.fasta	GCA_007297775.fasta	GCA_007297775	r,[i]	1,5	28	WARNING: Only matched 73 cgMLST330 loci. Min threshold for confident serovar prediction from cgMLST is 297.0	WARNING	M	Chicago	Chicago	Chicago	Chicago
2452219536	0.718182	93	enterica	/local/workdir/ram524/Mississippi_2019/worley_additional_serovars/sistr/Uzaramo_GCA_007356675.fasta	Chichiri_GCA_007356675.fasta	GCA_007356675.fasta	GCA_007356675	z4,z24	-	6,14,24	WARNING: Only matched 93 cgMLST330 loci. Min threshold for confident serovar prediction from cgMLST is 297.0	WARNING	H	Chichiri|Uzaramo	Chichiri|Uzaramo	Bochum	Chichiri
1785551805	0.712121	95	enterica	/local/workdir/ram524/Mississippi_2019/worley_additional_serovars/sistr/Larochelle_GCA_007434035.fasta	Chingola_GCA_007434035.fasta	GCA_007434035.fasta	GCA_007434035	e,h	1,2	11	WARNING: Only matched 95 cgMLST330 loci. Min threshold for confident serovar prediction from cgMLST is 297.0	WARNING	F	Chingola|Larochelle	Chingola|Larochelle	Paratyphi B var. Java	Chingola
	0.00606061	328	enterica	/local/workdir/ram524/Mississippi_2019/worley_additional_serovars/sistr/Choleraesuis_var_Kunzendorf_GCA_000742815.fasta	Choleraesuis_var_Kunzendorf_GCA_000742815.fasta	GCA_000742815.fasta	GCA_000742815	c	1,5	6,7		PASS	C1	Choleraesuis	Chiredzi|Choleraesuis|Paratyphi C|Typhisuis	Choleraesuis	Choleraesuis
4166930877	0.00606061	328	enterica	/local/workdir/ram524/Mississippi_2019/worley_additional_serovars/sistr/Coeln_GCA_008488945.fasta	Coeln_GCA_008488945.fasta	GCA_008488945.fasta	GCA_008488945	y	1,2	1,4,[5],12		PASS	B	Coeln	Coeln	Coeln	Coeln
1161049285	0.00606061	328	enterica	/local/workdir/ram524/Mississippi_2019/worley_additional_serovars/additional_serovars_11NOV19/ncbi-genomes-2019-11-11/Istanbul_GCA_006396535.fasta	Colindale_GCA_006396535.fasta	GCA_006396535.fasta	GCA_006396535	r	1,7	6,7		PASS	C1	Colindale	Colindale	Colindale	Colinade
688375486	0.0030303	329	enterica	/local/workdir/ram524/Mississippi_2019/worley_additional_serovars/sistr/Colobane_GCA_007549095.fasta	Colobane_GCA_007549095.fasta	GCA_007549095.fasta	GCA_007549095	k	1,7	11		PASS	F	Colobane	Baiboukoum|Colobane	Colobane	Colobane
3369570534	0.0030303	329	enterica	/local/workdir/ram524/Mississippi_2019/worley_additional_serovars/sistr/Corvallis_GCA_002045955_1.fasta	Corvallis_GCA_002045955_1.fasta	GCA_002045955_1.fasta	GCA_002045955	z4,z23	-	8,20		PASS	C2-C3	Corvallis	Chailey|Corvallis	Corvallis	Corvallis
122463030	0.00606061	328	enterica	/local/workdir/ram524/Mississippi_2019/serovars_added_9MAY_20/ncbi-genomes-2020-05-09/GCA_010623405.1_PDT000220087.2_genomic.fna	Cotham_GCA_010623405.fasta	GCA_010623405.1	GCA_010623405.1	i	1,5	28		PASS	M	Cotham	Cotham	Cotham	Cotham
2591670892	0.730303	89	enterica	/local/workdir/ram524/Mississippi_2019/serovars_added_9MAY_20/ncbi-genomes-2020-05-09/GCA_003913955.1_PDT000402815.1_genomic.fna	Crewe_GCA_003913955.fasta	GCA_003913955.1	GCA_003913955.1	z	1,5	11	WARNING: Only matched 89 cgMLST330 loci. Min threshold for confident serovar prediction from cgMLST is 297.0	WARNING	F	Crewe|Poitiers	Crewe|Poitiers	Wien	Crewe
1962989024	0.0151515	325	enterica	/local/workdir/ram524/Mississippi_2019/worley_additional_serovars/sistr/Cubana_GCA_008727635.fasta	Cubana_GCA_008727635.fasta	GCA_008727635.fasta	GCA_008727635	z29	-	1,13,23		PASS	G	Cubana	Agoueve|Cubana	Cubana	Cubana
	0.0212121	323	enterica	/local/workdir/ram524/Mississippi_2019/worley_additional_serovars/sistr/Dublin_GCA_003590755.fasta	Dublin_GCA_003590755.fasta	GCA_003590755.fasta	GCA_003590755	g,p	-	1,9,12[Vi]		PASS	D1	Dublin	Blegdam|Dublin|Enteritidis|Gueuletapee|Hillingdon|Kiel|Moscow|Naestved|Nitra|Rostock	Dublin	Dublin
1969635163	0.0030303	329	enterica	/local/workdir/ram524/Mississippi_2019/worley_additional_serovars/sistr/Duesseldorf_GCA_007549855.fasta	Duesseldorf_GCA_007549855.fasta	GCA_007549855.fasta	GCA_007549855	z4,z24	-	6,8		PASS	C2-C3	Duesseldorf	Albany|Duesseldorf	Duesseldorf	Duesseldorf
2640605099	0.00606061	328	enterica	/local/workdir/ram524/Mississippi_2019/worley_additional_serovars/sistr/Durban_GCA_009209085.fasta	Durban_GCA_009209085.fasta	GCA_009209085.fasta	GCA_009209085	a	e,n,z15	1,9,12		PASS	D1	Durban	Doba|Durban	Durban	Durban
292415948	0.0121212	326	enterica	/local/workdir/ram524/Mississippi_2019/worley_additional_serovars/sistr/Durham_GCA_006998465.fasta	Durham_GCA_006998465.fasta	GCA_006998465.fasta	GCA_006998465	b	e,n,z15	13,23		PASS	G	Durham	Bahati|Durham	Durham	Durham
372023392	0.0030303	329	enterica	/local/workdir/ram524/Mississippi_2019/serovars_added_9MAY_20/ncbi-genomes-2020-05-09/GCA_011109615.1_PDT000142967.2_genomic.fna	Duval_GCA_011109615.fasta	GCA_011109615.1	GCA_011109615.1	b	e,n,z15	1,40		PASS	R	Duval	Duval	Duval	Duval
2656498646	0.00606061	328	enterica	/local/workdir/ram524/Mississippi_2019/worley_additional_serovars/sistr/Ealing_GCA_005646755.fasta	Ealing_GCA_005646755.fasta	GCA_005646755.fasta	GCA_005646755	g,m,s	-	35		PASS	O	Ealing	Ealing	Ealing	Ealing
1149289412	0.0212121	323	enterica	/local/workdir/ram524/Mississippi_2019/worley_additional_serovars/sistr/Eastbourne_GCA_002266205_1.fasta	Eastbourne_GCA_002266205_1.fasta	GCA_002266205_1.fasta	GCA_002266205	e,h	1,5	1,9,12		PASS	D1	Eastbourne	Eastbourne|Waedenswil	Eastbourne	Eastbourne
3230101757	0.690909	102	enterica	/local/workdir/ram524/Mississippi_2019/serovars_added_9MAY_20/ncbi-genomes-2020-05-09/GCA_004187645.1_PDT000337434.1_genomic.fna	Eboko_GCA_004187645.fasta	GCA_004187645.1	GCA_004187645.1	b	1,7	6,8	WARNING: Only matched 102 cgMLST330 loci. Min threshold for confident serovar prediction from cgMLST is 297.0	WARNING	C2-C3	Eboko|Sanga	Eboko|Sanga	Ajiobo	Eboko
1016804918	0.0030303	329	enterica	/local/workdir/ram524/Mississippi_2019/worley_additional_serovars/sistr/Edinburg_GCA_004192535.fasta	Edinburg_GCA_004192535.fasta	GCA_004192535.fasta	GCA_004192535	b	1,5	6,7,14		PASS	C1	Edinburg	Edinburg|Leeuwarden	Edinburg	Edinburg
	0.481818	171	enterica	/local/workdir/ram524/Mississippi_2019/worley_additional_serovars/sistr/Ekotedo_GCA_002265975_1.fasta	Ekotedo_GCA_002265975_1.fasta	GCA_002265975_1.fasta	GCA_002265975	z4,z23	-	9,46	WARNING: Only matched 171 cgMLST330 loci. Min threshold for confident serovar prediction from cgMLST is 297.0	WARNING	D2	Ekotedo|Wangata	Ekotedo|Wangata	Stanleyville	Ekotedo
2699952659	0.00909091	327	enterica	/local/workdir/ram524/Mississippi_2019/worley_additional_serovars/sistr/Enteritidis_GCF_000623455_2.fasta	Enteritidis_GCF_000623455_2.fasta	GCF_000623455_2.fasta	GCF_000623455	g,m	-	1,9,12		PASS	D1	Enteritidis	Blegdam|Dublin|Enteritidis|Gueuletapee|Hillingdon|Kiel|Moscow|Naestved|Nitra|Rostock	Enteritidis	Enteritidis
	0.590909	135	enterica	/local/workdir/ram524/Mississippi_2019/serovars_added_9MAY_20/ncbi-genomes-2020-05-09/GCA_011586335.1_PDT000313525.2_genomic.fna	Enugu_GCA_011586335.fasta	GCA_011586335.1	GCA_011586335.1	l,z13,z28	1,5	16	WARNING: Only matched 135 cgMLST330 loci. Min threshold for confident serovar prediction from cgMLST is 297.0	WARNING	I	Enugu	Enugu	Agama	Enugu
2594492194	0.448485	182	enterica	/local/workdir/ram524/Mississippi_2019/worley_additional_serovars/sistr/Fanti_GCA_007513645.fasta	Fanti_GCA_007513645.fasta	GCA_007513645.fasta	GCA_007513645	z38	-	13,23	WARNING: Only matched 182 cgMLST330 loci. Min threshold for confident serovar prediction from cgMLST is 297.0	WARNING	G	Fanti	Fanti|Leiden	Fanti	Fanti
3031248952	0.00606061	328	enterica	/local/workdir/ram524/Mississippi_2019/worley_additional_serovars/sistr/Florida_GCA_007742855.fasta	Florida_GCA_007742855.fasta	GCA_007742855.fasta	GCA_007742855	d	1,7	[1],6,14,[25]		PASS	H	Florida	Florida|Midway	Florida	Florida
4208661777	0.00606061	328	enterica	/local/workdir/ram524/Mississippi_2019/worley_additional_serovars/sistr/Fluntern_GCA_007772185.fasta	Fluntern_GCA_007772185.fasta	GCA_007772185.fasta	GCA_007772185	b	1,5	6,14,18		PASS	K	Fluntern	Fluntern	Fluntern	Fluntern
4170118343	0.0030303	329	enterica	/local/workdir/ram524/Mississippi_2019/worley_additional_serovars/sistr/Freetown_GCA_007820375.fasta	Freetown_GCA_007820375.fasta	GCA_007820375.fasta	GCA_007820375	y	1,5	38		PASS	P	Freetown	Freetown	Freetown	Freetown
2439850660	0.00909091	327	enterica	/local/workdir/ram524/Mississippi_2019/worley_additional_serovars/sistr/Fresno_GCA_003590695.fasta	Fresno_GCA_003590695.fasta	GCA_003590695.fasta	GCA_003590695	z38	-	9,46		PASS	D2	Fresno	Elomrane|Fresno	Fresno	Fresno
714494913	0.0393939	317	enterica	/local/workdir/ram524/Mississippi_2019/worley_additional_serovars/sistr/Fulica_GCA_007372745.fasta	Fulica_GCA_007372745.fasta	GCA_007372745.fasta	GCA_007372745	a	-	4,[5],12		PASS	B	Fulica	Fulica	Fulica	Fulica
	0.00606061	328	enterica	/local/workdir/ram524/Mississippi_2019/serovars_added_9MAY_20/ncbi-genomes-2020-05-09/GCA_007625815.1_PDT000053628.2_genomic.fna	Gaillac_GCA_007625815.fasta	GCA_007625815.1	GCA_007625815.1	c	1,5	8,20		PASS	C2-C3	Gaillac	Gaillac|Utah	Gaillac	Gaillac
58855093	0.00909091	327	enterica	/local/workdir/ram524/Mississippi_2019/worley_additional_serovars/sistr/Gallinarum_GCA_000009525.fasta	Gallinarum_GCA_000009525.fasta	GCA_000009525.fasta	GCA_000009525	g,m	-	1,9,12		PASS	D1	Gallinarum	Blegdam|Dublin|Enteritidis|Gueuletapee|Hillingdon|Kiel|Moscow|Naestved|Nitra|Rostock	Gallinarum	Gallinarum
3150739197	0.00606061	328	enterica	/local/workdir/ram524/Mississippi_2019/worley_additional_serovars/sistr/Gaminara_GCA_002049145_1.fasta	Gaminara_GCA_002049145_1.fasta	GCA_002049145_1.fasta	GCA_002049145	d	1,7	16		PASS	I	Gaminara	Gaminara	Gaminara	Gaminara
514188410	0.330303	221	enterica	/local/workdir/ram524/Mississippi_2019/serovars_added_9MAY_20/ncbi-genomes-2020-05-09/GCA_011434535.1_PDT000044675.3_genomic.fna	Gatuni_GCA_011434535.fasta	GCA_011434535.1	GCA_011434535.1	b	e,n,x	6,8	WARNING: Only matched 221 cgMLST330 loci. Min threshold for confident serovar prediction from cgMLST is 297.0	WARNING	C2-C3	Gatuni|Konstanz	Gatuni|Konstanz	Gaillac	Gatuni
85523142	0.00606061	328	enterica	/local/workdir/ram524/Mississippi_2019/worley_additional_serovars/sistr/Gera_GCA_002034385.fasta	Gera_GCA_002034385_1.fasta	GCA_002034385_1.fasta	GCA_002034385	z4,z23	-	42		PASS	T	I 42:z4,z23:-	I 42:z4,z23:-	I 42:z4,z23:-	Gera (monophyletic)
2182891986	0.00606061	328	enterica	/local/workdir/ram524/Mississippi_2019/worley_additional_serovars/sistr/Give_GCA_003119655_1.fasta	Give_GCA_003119655_1.fasta	GCA_003119655_1.fasta	GCA_003119655	l,v	1,7	3,{10}{15}{15,34}		PASS	E1	Give	Give|Parkroyal	Give	Give
2572060067	0.815152	61	enterica	/local/workdir/ram524/Mississippi_2019/serovars_added_9MAY_20/ncbi-genomes-2020-05-09/GCA_010734695.1_PDT000150374.2_genomic.fna	Glidji_GCA_010734695.fasta	GCA_010734695.1	GCA_010734695.1	l,w	1,5	11	WARNING: Only matched 61 cgMLST330 loci. Min threshold for confident serovar prediction from cgMLST is 297.0	WARNING	F	Colorado|Glidji	Colorado|Glidji	Manchester	Glidji
3258440968	0.0272727	321	enterica	/local/workdir/ram524/Mississippi_2019/serovars_added_9MAY_20/ncbi-genomes-2020-05-09/GCA_010752075.1_PDT000181110.2_genomic.fna	Goelzau_GCA_010752075.fasta	GCA_010752075.1	GCA_010752075.1	a	1,5	3,{10}{15}		PASS	E1	Goelzau	Goelzau|Niumi	Goelzau	Goelzau
	0.0454545	315	enterica	/local/workdir/ram524/Mississippi_2019/worley_additional_serovars/sistr/Goettingen_GCA_000648375_2.fasta	Goettingen_GCA_000648375_2.fasta	GCA_000648375_2.fasta	GCA_000648375	l,v	e,n,z15	9,12		PASS	D1	Goettingen	Goettingen	Goettingen	Goettingen
690747876	0.330303	221	enterica	/local/workdir/ram524/Mississippi_2019/serovars_added_9MAY_20/ncbi-genomes-2020-05-09/GCA_007405305.1_PDT000452840.1_genomic.fna	Gokul_GCA_007405305.fasta	GCA_007405305.1	GCA_007405305.1	d	1,5	1,51	WARNING: Only matched 221 cgMLST330 loci. Min threshold for confident serovar prediction from cgMLST is 297.0	WARNING	O51	Gokul	Gokul	Overschie	Gokul
3369865588	0.0515152	313	enterica	/local/workdir/ram524/Mississippi_2019/worley_additional_serovars/sistr/Goldcoast_GCA_900635695_1.fasta	Goldcoast_GCA_900635695_1.fasta	GCA_900635695_1.fasta	GCA_900635695	r	l,w	6,8		PASS	C2-C3	Goldcoast	Brikama|Goldcoast	Goldcoast	Goldcoast
4250550511	0.0030303	329	enterica	/local/workdir/ram524/Mississippi_2019/serovars_added_9MAY_20/ncbi-genomes-2020-05-09/GCA_010555725.1_PDT000049791.2_genomic.fna	Goulfey_GCA_010555725.fasta	GCA_010555725.1	GCA_010555725.1	k	1,5	1,40		PASS	R	Goulfey	Goulfey	Goulfey	Goulfey
1284151206	0.00606061	328	enterica	/local/workdir/ram524/Mississippi_2019/worley_additional_serovars/sistr/Grumpensis_GCA_002048265_1.fasta	Grumpensis_GCA_002048265_1.fasta	GCA_002048265_1.fasta	GCA_002048265	d	1,7	1,13,23		PASS	G	Grumpensis	Grumpensis	Grumpensis	Grumpensis
2327678587	0.0121212	326	enterica	/local/workdir/ram524/Mississippi_2019/serovars_added_9MAY_20/ncbi-genomes-2020-05-09/GCA_007548035.1_PDT000031508.3_genomic.fna	Haardt_GCA_007548035.fasta	GCA_007548035.1	GCA_007548035.1	k	1,5	8		PASS	C2-C3	Haardt	Blockley|Haardt	Haardt	Haardt
2386591326	0.0030303	329	enterica	/local/workdir/ram524/Mississippi_2019/worley_additional_serovars/sistr/Hadar_GCA_003277965_1.fasta	Hadar_GCA_003277965_1.fasta	GCA_003277965_1.fasta	GCA_003277965	z10	e,n,x	6,8		PASS	C2-C3	Hadar	Hadar|Istanbul	Hadar	Hadar
1859569010	0.621212	125	enterica	/local/workdir/ram524/Mississippi_2019/worley_additional_serovars/sistr/Haduna_GCA_007404705.fasta	Haduna_GCA_007404705.fasta	GCA_007404705.fasta	GCA_007404705	l,z13,z28	1,6	4,12	WARNING: Only matched 125 cgMLST330 loci. Min threshold for confident serovar prediction from cgMLST is 297.0	WARNING	B	Haduna	Haduna	Agama	Haduna
1558379950	0.00606061	328	enterica	/local/workdir/ram524/Mississippi_2019/worley_additional_serovars/sistr/Haifa_GCA_006378355.fasta	Haifa_GCA_006378355.fasta	GCA_006378355.fasta	GCA_006378355	z10	1,2	1,4,[5],12		PASS	B	Haifa	Haifa	Haifa	Haifa
919751683	0.0818182	303	enterica	/local/workdir/ram524/Mississippi_2019/worley_additional_serovars/sistr/Hartford_GCA_900456305.fasta	Hartford_GCA_900456305.fasta	GCA_900456305.fasta	GCA_900456305	y	e,n,x	6,7		PASS	C1	Hartford	Hartford|Herzliya	Hartford	Hartford
375829633	0.418182	192	enterica	/local/workdir/ram524/Mississippi_2019/worley_additional_serovars/sistr/Hato_GCA_004310755.fasta	Hato_GCA_004310755.fasta	GCA_004310755.fasta	GCA_004310755	g,m,s	-	4,12	WARNING: Only matched 192 cgMLST330 loci. Min threshold for confident serovar prediction from cgMLST is 297.0	WARNING	B	Essen|Hato	Essen|Hato	Derby	Hato
1250189495	0.0727273	306	enterica	/local/workdir/ram524/Mississippi_2019/worley_additional_serovars/sistr/Havana_GCA_900635855.fasta	Havana_GCA_900635855.fasta	GCA_900635855.fasta	GCA_900635855	f,g	-	1,13,23		PASS	G	Havana	Havana	Havana	Havana
922576986	0.00606061	328	enterica	/local/workdir/ram524/Mississippi_2019/worley_additional_serovars/sistr/Heidelberg_GCA_001188125_2.fasta	Heidelberg_GCA_001188125_2.fasta	GCA_001188125_2.fasta	GCA_001188125	r	1,2	1,4,[5],12		PASS	B	Heidelberg	Heidelberg	Heidelberg	Heidelberg
3674488991	0.00606061	328	enterica	/local/workdir/ram524/Mississippi_2019/serovars_added_9MAY_20/ncbi-genomes-2020-05-09/GCA_010696945.1_PDT000031901.3_genomic.fna	Hermannswerder_GCA_010696945.fasta	GCA_010696945.1	GCA_010696945.1	c	1,5	28		PASS	M	Hermannswerder	Hermannswerder	Hermannswerder	Hermannswerder
1017267322	0.678788	106	enterica	/local/workdir/ram524/Mississippi_2019/serovars_added_9MAY_20/ncbi-genomes-2020-05-09/GCA_007300155.1_PDT000379893.1_genomic.fna	Hessarek_GCA_007300155.fasta	GCA_007300155.1	GCA_007300155.1	a	1,5	4,12,[27]	WARNING: Only matched 106 cgMLST330 loci. Min threshold for confident serovar prediction from cgMLST is 297.0	WARNING	B	Hessarek	Hessarek	Give	Hessarek
	0.1	297	enterica	/local/workdir/ram524/Mississippi_2019/worley_additional_serovars/sistr/Hiduddify_GCA_002063205_1.fasta	Hiduddify_GCA_002063205_1.fasta	GCA_002063205_1.fasta	GCA_002063205	-	1,5	6,8	FAIL: Moderate number of cgMLST330 loci missing (n=27 > 10) | WARNING: H1 antigen gene (fliC) missing. Cannot determine H1 antigen. Cannot accurately predict serovar from antigen genes.	WARNING	C2-C3	Hiduddify	Bargny|Blockley|Bovismorbificans|Brunei|Doncaster|Ferruch|Gaillac|Haardt|Hiduddify|Hindmarsh|Korbol|Kottbus|Loanda|Manhattan|Mapo|Mowanjum|Nagoya|Paris|Takoradi|Tananarive|Utah|Yovokome	Hiduddify	Hiduddify
3420915419	0.521212	158	enterica	/local/workdir/ram524/Mississippi_2019/worley_additional_serovars/additional_serovars_11NOV19/ncbi-genomes-2019-11-11/Hillingdon_GCA_007200875.fasta	Hillingdon_GCA_007200875.fasta	GCA_007200875.fasta	GCA_007200875	g,m,[t]	-	9,46	WARNING: Only matched 158 cgMLST330 loci. Min threshold for confident serovar prediction from cgMLST is 297.0	WARNING	D2	Pensacola|Sangalkam	Pensacola|Sangalkam	Stanleyville	Hillingdon
1830732913	0.0030303	329	enterica	/local/workdir/ram524/Mississippi_2019/serovars_added_9MAY_20/ncbi-genomes-2020-05-09/GCA_010696045.1_PDT000031898.3_genomic.fna	Hofit_GCA_010696045.fasta	GCA_010696045.1	GCA_010696045.1	i	1,5	39		PASS	Q	Hofit	Hofit	Hofit	Hofit
548500991	0.0121212	326	enterica	/local/workdir/ram524/Mississippi_2019/worley_additional_serovars/sistr/Holcomb_GCA_004227805.fasta	Holcomb_GCA_004227805.fasta	GCA_004227805.fasta	GCA_004227805	l,v	e,n,x	6,8		PASS	C2-C3	Holcomb	Holcomb	Holcomb	Holcomb
4288093703	0.0121212	326	enterica	/local/workdir/ram524/Mississippi_2019/serovars_added_9MAY_20/ncbi-genomes-2020-05-09/GCA_010428905.1_PDT000132623.2_genomic.fna	Hull_GCA_010428905.fasta	GCA_010428905.1	GCA_010428905.1	b	1,2	16		PASS	I	Hull	Hull	Hull	Hull
276288994	0.00606061	328	enterica	/local/workdir/ram524/Mississippi_2019/worley_additional_serovars/sistr/Hvittingfoss_GCA_003077495_1.fasta	Hvittingfoss_GCA_003077495_1.fasta	GCA_003077495_1.fasta	GCA_003077495	b	e,n,x	16		PASS	I	Hvittingfoss	Hvittingfoss	Hvittingfoss	Hvittingfoss
860079270	0.0121212	326	enterica	/local/workdir/ram524/Mississippi_2019/worley_additional_serovars/sistr/I4_5_12_i_GCA_004792455_1.fasta	I4_5_12_i_GCA_004792455_1.fasta	GCA_004792455_1.fasta	GCA_004792455	i	-	4,[5],12		PASS	B	I 4,[5],12:i:-	I 4,[5],12:i:-	I 4,[5],12:i:-	I 4,[5],12:i:-
1645359670	0.0030303	329	enterica	/local/workdir/ram524/Mississippi_2019/worley_additional_serovars/sistr/Ibadan_GCA_002045025_1.fasta	Ibadan_GCA_002045025_1.fasta	GCA_002045025_1.fasta	GCA_002045025	b	1,5	13,22		PASS	G	Ibadan	Ibadan|Mississippi	Ibadan	Ibadan
467482182	0.0121212	326	enterica	/local/workdir/ram524/Mississippi_2019/worley_additional_serovars/sistr/Ibadan_GCA_006983845_1.fasta	Ibadan_GCA_006983845_1.fasta	GCA_006983845_1.fasta	GCA_006983845	b	1,5	13,22		PASS	G	Ibadan	Ibadan|Mississippi	Ibadan	Ibadan
533640875	0.0606061	310	enterica	/local/workdir/ram524/Mississippi_2019/worley_additional_serovars/sistr/Ibadan_GCA_007224105_1.fasta	Ibadan_GCA_007224105_1.fasta	GCA_007224105_1.fasta	GCA_007224105	b	1,2	13,22		PASS	G	Ibadan	I 1,13,23:b:1,2	Ibadan	Ibadan
1873094039	0.0212121	323	enterica	/local/workdir/ram524/Mississippi_2019/worley_additional_serovars/sistr/Ibadan_GCA_007279155_1.fasta	Ibadan_GCA_007279155_1.fasta	GCA_007279155_1.fasta	GCA_007279155	b	1,2	13,22		PASS	G	Ibadan	I 1,13,23:b:1,2	Ibadan	Ibadan
3339542451	0.0030303	329	enterica	/local/workdir/ram524/Mississippi_2019/worley_additional_serovars/sistr/Ibadan_GCA_007473735_1.fasta	Ibadan_GCA_007473735_1.fasta	GCA_007473735_1.fasta	GCA_007473735	b	1,2	13,22		PASS	G	Ibadan	I 1,13,23:b:1,2	Ibadan	Ibadan
3527368008	0.00606061	328	enterica	/local/workdir/ram524/Mississippi_2019/worley_additional_serovars/sistr/Idikan_GCA_007702545.fasta	Idikan_GCA_007702545.fasta	GCA_007702545.fasta	GCA_007702545	i	1,2	1,13,23		PASS	G	Idikan	I 1,13,23:i:1,2	Idikan	Idikan
1279039198	0.245455	249	salamae	/local/workdir/ram524/Mississippi_2019/236_serovars/ncbi-genomes-2019-12-18/S_enterica_subsp_salamae_GCF_900635535.fasta	S_enterica_subsp_salamae_GCF_900635535.fasta			l,w	e,n,x	1,9,12,46,27	WARNING: Only matched 249 cgMLST330 loci. Min threshold for confident serovar prediction from cgMLST is 297.0	WARNING	D3	II 1,9,12,46,27:l,w:e,n,x	II 1,9,12,46,27:l,w:e,n,x	II 1,9,12,46,27:l,w:e,n,x	II 1,9,12,46,27:l,w:e,n,x
1039713920	0.0030303	329	arizonae	/local/workdir/ram524/Mississippi_2019/236_serovars/ncbi-genomes-2019-12-18/S_enteria_subsp_arizonae_GCA_000018625.fasta	S_enterica_subsp_arizonae_GCA_000018625.fasta			z4,z23	-	41		PASS	S	IIIa 41:z4,z23:-	IIIa 41:z4,z23:-|IIIa 62:z4,z23:-	IIIa 41:z4,z23:-	IIIa 41:z4,z23:-
	0.00606061	328	diarizonae	/local/workdir/ram524/Mississippi_2019/236_serovars/ncbi-genomes-2019-12-18/S_enterica_subsp_diarizonae_GCF_002107575.fasta	S_enterica_subsp_diarizonae_GCF_002107575.fasta			r	z	50		PASS	Z	IIIb 50:r:z:[z67]	IIIb 50:r:z:[z67]	IIIb 50:r:z:[z67]	IIIb 50:r:z:[z67]
1738332650	0.0030303	329	enterica	/local/workdir/ram524/Mississippi_2019/worley_additional_serovars/sistr/Indiana_GCA_002048175_1.fasta	Indiana_GCA_002048175_1.fasta	GCA_002048175_1.fasta	GCA_002048175	z	1,7	1,4,12		PASS	B	Indiana	Indiana	Indiana	Indiana
2583301918	0.324242	223	enterica	/local/workdir/ram524/Mississippi_2019/worley_additional_serovars/sistr/Infantis_GCA_900478235_1.fasta	Infantis_GCA_900478235_1.fasta	GCA_900478235_1.fasta	GCA_900478235	r	1,5	6,7,14	WARNING: Only matched 223 cgMLST330 loci. Min threshold for confident serovar prediction from cgMLST is 297.0	WARNING	C1	Infantis	Infantis|Senegal	Infantis	Infantis
2381058693	0.00909091	327	enterica	/local/workdir/ram524/Mississippi_2019/worley_additional_serovars/sistr/Inverness_GCA_000487155.fasta	Inverness_GCA_000487155.fasta	GCA_000487155.fasta	GCA_000487155	k	1,6	38		PASS	P	Inverness	Inverness	Inverness	Inverness
1799607741	0.0030303	329	enterica	/local/workdir/ram524/Mississippi_2019/serovars_added_9MAY_20/ncbi-genomes-2020-05-11/GCA_007910425.1_PDT000501407.1_genomic.fna	Irumu_GCA_007910425.fasta	GCA_007910425.1		l,v	1,5	6,7		PASS	C1	Irumu	Irumu|Maracaibo	Irumu	Irumu
2302360275	0.0030303	329	enterica	/local/workdir/ram524/Mississippi_2019/worley_additional_serovars/sistr/Isangi_GCA_002064825_1.fasta	Isangi_GCA_002064825_1.fasta	GCA_002064825_1.fasta	GCA_002064825	d	1,5	6,7,14		PASS	C1	Isangi	Gustavia|Isangi	Isangi	Isangi
1857538438	0.0151515	325	enterica	/local/workdir/ram524/Mississippi_2019/worley_additional_serovars/sistr/Itami_GCA_001448495_1.fasta	Itami_GCA_001448495_1.fasta	GCA_001448495_1.fasta	GCA_001448495	l,z13	1,5	9,12		PASS	D1	Itami	Itami|Javiana	Itami	Itami
3044180206	0.0424242	316	enterica	/local/workdir/ram524/Mississippi_2019/worley_additional_serovars/sistr/Ituri_GCA_007201175.fasta	Ituri_GCA_007201175.fasta	GCA_007201175.fasta	GCA_007201175	z10	1,5	1,4,12		PASS	B	Ituri	Ituri	Ituri	Ituri
1139962868	0	330	houtenae	/local/workdir/ram524/Mississippi_2019/236_serovars/ncbi-genomes-2019-12-18/S_enterica_subsp_houtenae_GCF_009648815.fasta	S_enterica_subsp_houtenae_GCF_009648815.fasta			z4,z32	-	16		PASS	I	IV 16:z4,z32:-	IV 16:z4,z32:-	IV 16:z4,z32:-	IV 16:z4,z32:-
1962996154	0.00909091	327	enterica	/local/workdir/ram524/Mississippi_2019/serovars_added_9MAY_20/ncbi-genomes-2020-05-09/GCA_010547525.1_PDT000131711.2_genomic.fna	Jangwani_GCA_010547525.fasta	GCA_010547525.1	GCA_010547525.1	a	1,5	17		PASS	J	Jangwani	Jangwani	Jangwani	Jangwani
2649802183	0.0030303	329	enterica	/local/workdir/ram524/Mississippi_2019/worley_additional_serovars/sistr/Javiana_GCF_000341425_1.fasta	Javiana_GCF_000341425_1.fasta	GCF_000341425_1.fasta	GCF_000341425	l,z28	1,5	1,9,12		PASS	D1	Javiana	Itami|Javiana	Javiana	Javiana
2472085453	0.69697	100	enterica	/local/workdir/ram524/Mississippi_2019/worley_additional_serovars/sistr/Llandoff_GCA_006935775.fasta	Jedburgh_GCA_006935775.fasta	GCA_006935775.fasta	GCA_006935775	z29	-	3,{10}{15}	WARNING: Only matched 100 cgMLST330 loci. Min threshold for confident serovar prediction from cgMLST is 297.0	WARNING	E1	Jedburgh|Llandoff	Jedburgh|Llandoff	Livingstone	Jedburgh
2082893109	0	330	enterica	/local/workdir/ram524/Mississippi_2019/worley_additional_serovars/sistr/Johannesburg_GCA_001247345_1.fasta	Johannesburg_GCA_001247345_1.fasta	GCA_001247345_1.fasta	GCA_001247345	b	e,n,x	1,40		PASS	R	Johannesburg	Johannesburg	Johannesburg	Johannesburg
	0.00606061	328	enterica	/local/workdir/ram524/Mississippi_2019/worley_additional_serovars/sistr/Jukestown_GCA_002064755.fasta	Jukestown_GCA_002064755.fasta	GCA_002064755.fasta	GCA_002064755	i	e,n,z15	13,23		PASS	G	Jukestown	Jukestown	Jukestown	Jukestown
476696633	0.745455	84	enterica	/local/workdir/ram524/Mississippi_2019/serovars_added_9MAY_20/ncbi-genomes-2020-05-09/GCA_011177195.1_PDT000567696.1_genomic.fna	Kalamu_GCA_011177195.fasta	GCA_011177195.1	GCA_011177195.1	z4,z24	-	1,4,[5],12	WARNING: Only matched 84 cgMLST330 loci. Min threshold for confident serovar prediction from cgMLST is 297.0	WARNING	B	Kalamu	Kalamu	Tilene	Kalamu
512091033	0.442424	184	enterica	/local/workdir/ram524/Mississippi_2019/worley_additional_serovars/sistr/Dortmund_GCA_007414785.fasta	Kalina_GCA_007414785.fasta	GCA_007414785.fasta	GCA_007414785	b	1,2	3,10	WARNING: Only matched 184 cgMLST330 loci. Min threshold for confident serovar prediction from cgMLST is 297.0	WARNING	E1	Kalina	Kalina	Lexington	Kalina
2099719314	0.721212	92	enterica	/local/workdir/ram524/Mississippi_2019/serovars_added_9MAY_20/ncbi-genomes-2020-05-09/GCA_011650555.1_PDT000282648.2_genomic.fna	Kasenyi_GCA_011650555.fasta	GCA_011650555.1	GCA_011650555.1	e,h	1,5	38	WARNING: Only matched 92 cgMLST330 loci. Min threshold for confident serovar prediction from cgMLST is 297.0	WARNING	P	Kasenyi	Kasenyi	Mikawasima	Kasenyi
2721627731	0.00606061	328	enterica	/local/workdir/ram524/Mississippi_2019/worley_additional_serovars/sistr/Kedougou_GCA_008474725.fasta	Kedougou_GCA_008474725.fasta	GCA_008474725.fasta	GCA_008474725	i	l,w	1,13,23		PASS	G	Kedougou	Kedougou	Kedougou	Kedougou
3104018654	0.00606061	328	enterica	/local/workdir/ram524/Mississippi_2019/worley_additional_serovars/sistr/Kentucky_GCA_002952975.fasta	Kentucky_GCA_002952975.fasta	GCA_002952975.fasta	GCA_002952975	i	z6	8,20		PASS	C2-C3	Kentucky	Kentucky	Kentucky	Kentucky
3529514738	0.0030303	329	enterica	/local/workdir/ram524/Mississippi_2019/worley_additional_serovars/sistr/Kiambu_GCA_002047805_1.fasta	Kiambu_GCA_002047805_1.fasta	GCA_002047805_1.fasta	GCA_002047805	z	1,5	1,4,12		PASS	B	Kiambu	Kiambu	Kiambu	Kiambu
579480378	0.00606061	328	enterica	/local/workdir/ram524/Mississippi_2019/worley_additional_serovars/sistr/Kibusi_GCA_004225845.fasta	Kibusi_GCA_004225845.fasta	GCA_004225845.fasta	GCA_004225845	r	e,n,x	28		PASS	M	Kibusi	Kibusi	Kibusi	Kibusi
3492828233	0.706061	97	enterica	/local/workdir/ram524/Mississippi_2019/serovars_added_9MAY_20/ncbi-genomes-2020-05-09/GCA_007007565.1_PDT000332974.1_genomic.fna	Kimberley_GCA_007007565.fasta	GCA_007007565.1	GCA_007007565.1	l,v	1,5	38	WARNING: Only matched 97 cgMLST330 loci. Min threshold for confident serovar prediction from cgMLST is 297.0	WARNING	P	Kimberley	Kimberley	Perth	Kimberley
1616831016	0.00606061	328	enterica	/local/workdir/ram524/Mississippi_2019/worley_additional_serovars/sistr/Kingabwa_GCA_007763315.fasta	Kingabwa_GCA_007763315.fasta	GCA_007763315.fasta	GCA_007763315	y	1,5	43		PASS	U	Kingabwa	Kingabwa	Kingabwa	Kingabwa
160108048	0	330	enterica	/local/workdir/ram524/Mississippi_2019/worley_additional_serovars/sistr/Kintambo_GCA_008429765.fasta	Kintambo_GCA_008429765.fasta	GCA_008429765.fasta	GCA_008429765	m,t	-	1,13,23		PASS	G	Kintambo	Agbeni|Kintambo|Washington	Kintambo	Kintambo
2999393026	0.121212	290	enterica	/local/workdir/ram524/Mississippi_2019/worley_additional_serovars/sistr/Kirkee_GCA_007383205.fasta	Kirkee_GCA_007383205.fasta	GCA_007383205.fasta	GCA_007383205	b	1,2	17	WARNING: Only matched 290 cgMLST330 loci. Min threshold for confident serovar prediction from cgMLST is 297.0	WARNING	J	Kirkee	Kirkee	Kirkee	Kirkee
375198906	0.0030303	329	enterica	/local/workdir/ram524/Mississippi_2019/worley_additional_serovars/sistr/Kisarawe_GCA_007747615.fasta	Kisarawe_GCA_007747615.fasta	GCA_007747615.fasta	GCA_007747615	k	e,n,x	11		PASS	F	Kisarawe	Kisarawe|Singapore	Kisarawe	Kisarawe
3588464719	0.0030303	329	enterica	/local/workdir/ram524/Mississippi_2019/worley_additional_serovars/sistr/Kokomlemle_GCA_007744815.fasta	Kokomlemle_GCA_007744815.fasta	GCA_007744815.fasta	GCA_007744815	l,v	e,n,x	39		PASS	Q	Kokomlemle	Kokomlemle	Kokomlemle	Kokomlemle
1549210690	0.687879	103	enterica	/local/workdir/ram524/Mississippi_2019/serovars_added_9MAY_20/ncbi-genomes-2020-05-09/GCA_007422765.1_PDT000464227.1_genomic.fna	Korlebu_GCA_007422765.fasta	GCA_007422765.1	GCA_007422765.1	z	1,5	1,3,19	WARNING: Only matched 103 cgMLST330 loci. Min threshold for confident serovar prediction from cgMLST is 297.0	WARNING	E4	Fufu|Korlebu	Fufu|Korlebu	Give	Korlebu
	0.00606061	328	enterica	/local/workdir/ram524/Mississippi_2019/worley_additional_serovars/sistr/Kottbus_GCA_002045115_1.fasta	Kottbus_GCA_002045115_1.fasta	GCA_002045115_1.fasta	GCA_002045115	e,h	1,5	6,8		PASS	C2-C3	Kottbus	Ferruch|Kottbus	Kottbus	Kottbus
2893647975	0.00606061	328	enterica	/local/workdir/ram524/Mississippi_2019/worley_additional_serovars/sistr/Kumasi_GCA_004265565.fasta	Kumasi_GCA_004265565.fasta	GCA_004265565.fasta	GCA_004265565	z10	e,n,z15	30		PASS	N	Kumasi	Kumasi	Kumasi	Kumasi
3673896519	0.0030303	329	enterica	/local/workdir/ram524/Mississippi_2019/worley_additional_serovars/sistr/Labadi_GCA_007627255.fasta	Labadi_GCA_007627255.fasta	GCA_007627255.fasta	GCA_007627255	d	z6	8,20		PASS	C2-C3	Labadi	Labadi	Labadi	Labadi
67374292	0.757576	80	enterica	/local/workdir/ram524/Mississippi_2019/serovars_added_9MAY_20/ncbi-genomes-2020-05-09/GCA_007287855.1_PDT000367944.1_genomic.fna	Landau_GCA_007287855.fasta	GCA_007287855.1	GCA_007287855.1	i	1,2	30	WARNING: Only matched 80 cgMLST330 loci. Min threshold for confident serovar prediction from cgMLST is 297.0	WARNING	N	Landau	Landau	Takoradi	Landau
4039179783	0.00606061	328	enterica	/local/workdir/ram524/Mississippi_2019/worley_additional_serovars/sistr/Krefeld_GCA_001975445.fasta	Langensalza_GCA_001975445.fasta	GCA_001975445.fasta	GCA_001975445	y	l,w	3,10		PASS	E1	Langensalza	Krefeld|Langensalza	Langensalza	Langensalza
2829680244	0.0030303	329	enterica	/local/workdir/ram524/Mississippi_2019/serovars_added_9MAY_20/ncbi-genomes-2020-05-09/GCA_010703225.1_PDT000003075.3_genomic.fna	Langford_GCA_010703225.fasta	GCA_010703225.1	GCA_010703225.1	b	e,n,z15	28		PASS	M	Langford	Langford	Langford	Langford
674365916	0.00909091	327	enterica	/local/workdir/ram524/Mississippi_2019/worley_additional_serovars/sistr/Lansing_GCA_003877495.fasta	Lansing_GCA_003877495.fasta	GCA_003877495.fasta	GCA_003877495	i	1,5	38		PASS	P	Lansing	Lansing	Lansing	Lansing
4241617048	0.0030303	329	enterica	/local/workdir/ram524/Mississippi_2019/serovars_added_9MAY_20/ncbi-genomes-2020-05-09/GCA_010613645.1_PDT000263334.2_genomic.fna	Lattenkamp_GCA_010613645.fasta	GCA_010613645.1	GCA_010613645.1	z35	1,5	45		PASS	W	Lattenkamp	Lattenkamp	Lattenkamp	Lattenkamp
3479655665	0.736364	87	enterica	/local/workdir/ram524/Mississippi_2019/serovars_added_9MAY_20/ncbi-genomes-2020-05-09/GCA_007341675.1_PDT000398553.1_genomic.fna	Lawndale_GCA_007341675.fasta	GCA_007341675.1	GCA_007341675.1	z	1,5	1,9,12	WARNING: Only matched 87 cgMLST330 loci. Min threshold for confident serovar prediction from cgMLST is 297.0	WARNING	D1	Lawndale	Lawndale	Tarshyne	Lawndale
171163144	0.660606	112	enterica	/local/workdir/ram524/Mississippi_2019/worley_additional_serovars/sistr/Legon_GCA_003072945_1.fasta	Legon_GCA_003072945_1.fasta	GCA_003072945_1.fasta	GCA_003072945	c	1,5	1,4,12,[27]	WARNING: Only matched 112 cgMLST330 loci. Min threshold for confident serovar prediction from cgMLST is 297.0	WARNING	B	Legon	Legon	Fanti	Legon
3529800063	0.712121	95	enterica	/local/workdir/ram524/Mississippi_2019/serovars_added_9MAY_20/ncbi-genomes-2020-05-09/GCA_007143185.1_PDT000318775.1_genomic.fna	Leoben_GCA_007143185.fasta	GCA_007143185.1	GCA_007143185.1	l,v	1,5	28	WARNING: Only matched 95 cgMLST330 loci. Min threshold for confident serovar prediction from cgMLST is 297.0	WARNING	M	Leoben	Leoben	Aberdeen	Leoben
1558441906	0.0121212	326	enterica	/local/workdir/ram524/Mississippi_2019/worley_additional_serovars/sistr/Lille_GCA_007446925.fasta	Lille_GCA_007446925.fasta	GCA_007446925.fasta	GCA_007446925	z38	-	6,7,14		PASS	C1	Lille	Lene|Lille	Lille	Lille
3201585557	0.130303	287	enterica	/local/workdir/ram524/Mississippi_2019/serovars_added_9MAY_20/ncbi-genomes-2020-05-09/GCA_005598835.1_PDT000490628.1_genomic.fna	Limete_GCA_005598835.fasta	GCA_005598835.1	GCA_005598835.1	b	1,5	1,4,12,[27]	WARNING: Only matched 287 cgMLST330 loci. Min threshold for confident serovar prediction from cgMLST is 297.0	WARNING	B	Limete	Limete	Limete	Limete
3377507428	0.581818	138	enterica	/local/workdir/ram524/Mississippi_2019/worley_additional_serovars/sistr/Linton_GCA_007609395.fasta	Linton_GCA_007609395.fasta	GCA_007609395.fasta	GCA_007609395	r	e,n,z15	13,23	WARNING: Only matched 138 cgMLST330 loci. Min threshold for confident serovar prediction from cgMLST is 297.0	WARNING	G	Linton	Linton	Mississippi	Linton
1611397647	0.0030303	329	enterica	/local/workdir/ram524/Mississippi_2019/worley_additional_serovars/sistr/Litchfield_GCA_001477885_1.fasta	Litchfield_GCA_001477885_1.fasta	GCA_001477885_1.fasta	GCA_001477885	l,v	1,2	6,8		PASS	C2-C3	Litchfield	Litchfield|Pakistan	Litchfield	Litchfield
523697660	0.00606061	328	enterica	/local/workdir/ram524/Mississippi_2019/worley_additional_serovars/sistr/Livingstone_GCA_008428795.fasta	Livingstone_GCA_008428795.fasta	GCA_008428795.fasta	GCA_008428795	d	l,w	6,7,14		PASS	C1	Livingstone	Livingstone	Livingstone	Livingstone
	0.00909091	327	enterica	/local/workdir/ram524/Mississippi_2019/worley_additional_serovars/sistr/Lomalinda_GCA_002045385_1.fasta	Lomalinda_GCA_002045385_1.fasta	GCA_002045385_1.fasta	GCA_002045385	a	e,n,x	1,9,12		PASS	D1	Lomalinda	Baildon|Lomalinda	Lomalinda	Lomalinda
349433228	0.0030303	329	enterica	/local/workdir/ram524/Mississippi_2019/serovars_added_9MAY_20/ncbi-genomes-2020-05-11/GCA_010632605.1_PDT000054371.2_genomic.fna	Lomita_GCA_010632605.fasta	GCA_010632605.1		e,h	1,5	6,7		PASS	C1	Lomita	Bahrenfeld|Onderstepoort	Lomita	Lomita
2018323071	0.00909091	327	enterica	/local/workdir/ram524/Mississippi_2019/worley_additional_serovars/sistr/London_GCA_005549255.fasta	London_GCA_005549255.fasta	GCA_005549255.fasta	GCA_005549255	l,v	1,6	3,{10}{15}		PASS	E1	London	London	London	London
2772591448	0.00606061	328	enterica	/local/workdir/ram524/Mississippi_2019/worley_additional_serovars/sistr/Louga_GCA_007765035.fasta	Louga_GCA_007765035.fasta	GCA_007765035.fasta	GCA_007765035	b	1,2	30		PASS	N	Louga	Louga	Louga	Louga
3079226829	0.145455	282	enterica	/local/workdir/ram524/Mississippi_2019/worley_additional_serovars/sistr/Luciana_GCA_007579505.fasta	Luciana_GCA_007579505.fasta	GCA_007579505.fasta	GCA_007579505	a	e,n,z15	11	WARNING: Only matched 282 cgMLST330 loci. Min threshold for confident serovar prediction from cgMLST is 297.0	WARNING	F	Luciana	Denver|Luciana	Luciana	Luciana
3894799628	0.00606061	328	enterica	/local/workdir/ram524/Mississippi_2019/worley_additional_serovars/sistr/Luke_GCA_006521255.fasta	Luke_GCA_006521255.fasta	GCA_006521255.fasta	GCA_006521255	g,m	-	1,47		PASS	X	Luke	Luke	Luke	Luke
946692068	0.00606061	328	enterica	/local/workdir/ram524/Mississippi_2019/worley_additional_serovars/sistr/Maastricht_GCA_004224905.fasta	Maastricht_GCA_004224905.fasta	GCA_004224905.fasta	GCA_004224905	z41	1,2	11		PASS	F	Maastricht	Maastricht	Maastricht	Maastricht
4112519514	0.00606061	328	enterica	/local/workdir/ram524/Mississippi_2019/worley_additional_serovars/additional_serovars_11NOV19/ncbi-genomes-2019-11-11/Madelia_GCA_003878035.fasta	Madelia_GCA_003878035.fasta	GCA_003878035.fasta	GCA_003878035	y	1,7	1,6,14,25		PASS	H	Madelia	Carrau|Madelia	Madelia	Madelia
131443677	0.0030303	329	enterica	/local/workdir/ram524/Mississippi_2019/worley_additional_serovars/sistr/Magwa_GCA_007748795.fasta	Magwa_GCA_007748795.fasta	GCA_007748795.fasta	GCA_007748795	d	e,n,x	21		PASS	L	Magwa	Magwa	Magwa	Magwa
2068365186	0.0666667	308	enterica	/local/workdir/ram524/Mississippi_2019/worley_additional_serovars/sistr/Malstatt_GCA_008251685.fasta	Malstatt_GCA_008251685.fasta	GCA_008251685.fasta	GCA_008251685	b	z6	16		PASS	I	Malstatt	Malstatt	Malstatt	Malstatt
1702046580	0.0484848	314	enterica	/local/workdir/ram524/Mississippi_2019/worley_additional_serovars/sistr/Manchester_GCA_001975515_1.fasta	Manchester_GCA_001975515_1.fasta	GCA_001975515_1.fasta	GCA_001975515	l,v	1,7	6,8		PASS	C2-C3	Manchester	Manchester	Manchester	Manchester
1423573992	0.0030303	329	enterica	/local/workdir/ram524/Mississippi_2019/worley_additional_serovars/sistr/Manhattan_GCA_002064535_1.fasta	Manhattan_GCA_002064535_1.fasta	GCA_002064535_1.fasta	GCA_002064535	d	1,5	6,8		PASS	C2-C3	Manhattan	Manhattan|Yovokome	Manhattan	Manhattan
588948228	0.266667	242	enterica	/local/workdir/ram524/Mississippi_2019/serovars_added_9MAY_20/ncbi-genomes-2020-05-11/GCA_007894065.1_PDT000552711.1_genomic.fna	Mapo_GCA_007894065.fasta	GCA_007894065.1		z10	1,5	6,8	WARNING: Only matched 242 cgMLST330 loci. Min threshold for confident serovar prediction from cgMLST is 297.0	WARNING	C2-C3	Mapo|Paris	Mapo|Paris	Hadar	Mapo
3560327265	0.745455	84	enterica	/local/workdir/ram524/Mississippi_2019/serovars_added_9MAY_20/ncbi-genomes-2020-05-09/GCA_009280525.1_PDT000212105.2_genomic.fna	Maracaibo_GCA_009280525.fasta	GCA_009280525.1	GCA_009280525.1	l,v	1,5	11	WARNING: Only matched 84 cgMLST330 loci. Min threshold for confident serovar prediction from cgMLST is 297.0	WARNING	F	Irumu|Maracaibo	Irumu|Maracaibo	Fulica	Maracaibo
2237889024	0.00606061	328	enterica	/local/workdir/ram524/Mississippi_2019/serovars_added_9MAY_20/ncbi-genomes-2020-05-09/GCA_010555265.1_PDT000100787.2_genomic.fna	Maricopa_GCA_010555265.fasta	GCA_010555265.1	GCA_010555265.1	g,z51	1,5	1,42		PASS	T	Maricopa	Maricopa	Maricopa	Maricopa
496074558	0.00606061	328	enterica	/local/workdir/ram524/Mississippi_2019/serovars_added_9MAY_20/ncbi-genomes-2020-05-09/GCA_007579345.1_PDT000031557.5_genomic.fna	Martonos_GCA_007579345.fasta	GCA_007579345.1	GCA_007579345.1	d	1,5	6,14,24		PASS	H	Martonos	Finkenwerder|Martonos	Martonos	Martonos
3384604935	0	330	enterica	/local/workdir/ram524/Mississippi_2019/worley_additional_serovars/sistr/Matopeni_GCA_007471975.fasta	Matopeni_GCA_007471975.fasta	GCA_007471975.fasta	GCA_007471975	y	1,2	30		PASS	N	Matopeni	Matopeni	Matopeni	Matopeni
3375969012	0.00606061	328	enterica	/local/workdir/ram524/Mississippi_2019/worley_additional_serovars/sistr/Mbandaka_GCA_003641305.fasta	Mbandaka_GCA_003641305.fasta	GCA_003641305.fasta	GCA_003641305	z10	e,n,z15	6,7,14		PASS	C1	Mbandaka	Mbandaka	Mbandaka	Mbandaka
899715897	0.0030303	329	enterica	/local/workdir/ram524/Mississippi_2019/worley_additional_serovars/sistr/Meleagridis_GCA_007228615.fasta	Meleagridis_GCA_007228615.fasta	GCA_007228615.fasta	GCA_007228615	e,h	l,w	3,{10}{15}{15,34}		PASS	E1	Meleagridis	Calabar|Meleagridis	Meleagridis	Meleagridis
2519595267	0.612121	128	enterica	/local/workdir/ram524/Mississippi_2019/serovars_added_9MAY_20/ncbi-genomes-2020-05-09/GCA_006431255.1_PDT000522067.1_genomic.fna	Mendoza_GCA_006431255.fasta	GCA_006431255.1	GCA_006431255.1	l,v	1,2	9,12	WARNING: Only matched 128 cgMLST330 loci. Min threshold for confident serovar prediction from cgMLST is 297.0	WARNING	D1	Mendoza	Mendoza	I 6,7,14:z39:1,2	Mendoza
1242141638	0.00606061	328	enterica	/local/workdir/ram524/Mississippi_2019/worley_additional_serovars/sistr/Mgulani_GCA_007752515.fasta	Mgulani_GCA_007752515.fasta	GCA_007752515.fasta	GCA_007752515	i	1,2	38		PASS	P	Mgulani	Mgulani	Mgulani	Mgulani
1483557740	0.0030303	329	enterica	/local/workdir/ram524/Mississippi_2019/worley_additional_serovars/additional_serovars_11NOV19/ncbi-genomes-2019-11-11/Miami_GCA_007751615.fasta	Miami_GCA_007751615.fasta	GCA_007751615.fasta	GCA_007751615	a	1,5	1,9,12		PASS	D1	Sendai	Miami|Paratyphi A|Sendai	Sendai	Miami/Sendai
1331720153	0.00606061	328	enterica	/local/workdir/ram524/Mississippi_2019/worley_additional_serovars/sistr/Michigan_GCA_008429805.fasta	Michigan_GCA_008429805.fasta	GCA_008429805.fasta	GCA_008429805	l,v	1,5	17		PASS	J	Michigan	Michigan	Michigan	Michigan
3990290189	0.0121212	326	enterica	/local/workdir/ram524/Mississippi_2019/worley_additional_serovars/sistr/Mikawasima_GCA_008485185.fasta	Mikawasima_GCA_008485185.fasta	GCA_008485185.fasta	GCA_008485185	y	e,n,z15	6,7,14		PASS	C1	Mikawasima	Mikawasima	Mikawasima	Mikawasima
3631663627	0.766667	77	enterica	/local/workdir/ram524/Mississippi_2019/worley_additional_serovars/sistr/Milwaukee_GCA_001448785.fasta	Milwaukee_GCA_001448785.fasta	GCA_001448785.fasta	GCA_001448785	f,g	-	43	WARNING: Only matched 77 cgMLST330 loci. Min threshold for confident serovar prediction from cgMLST is 297.0	WARNING	U	Milwaukee	Milwaukee	Salford	Milwaukee
2106412145	0.0030303	329	enterica	/local/workdir/ram524/Mississippi_2019/worley_additional_serovars/sistr/Minnesota_GCA_000486855_2.fasta	Minnesota_GCA_000486855_2.fasta	GCA_000486855_2.fasta	GCA_000486855	b	e,n,x	21		PASS	L	Minnesota	Minnesota	Minnesota	Minnesota
964184724	0.0484848	314	enterica	/local/workdir/ram524/Mississippi_2019/worley_additional_serovars/sistr/Mishmarhaemek_GCA_007707805.fasta	Mishmarhaemek_GCA_007707805.fasta	GCA_007707805.fasta	GCA_007707805	d	1,5	1,13,23		PASS	G	Mishmarhaemek	Mishmarhaemek	Mishmarhaemek	Mishmarhaemek
630014338	0.384848	203	enterica	/local/workdir/ram524/Mississippi_2019/worley_additional_serovars/sistr/Mississippi_A1_GCA_007162305_1.fasta	Mississippi_A1_GCA_007162305_1.fasta	GCA_007162305_1.fasta	GCA_007162305	b	1,5	1,13,23	WARNING: Only matched 203 cgMLST330 loci. Min threshold for confident serovar prediction from cgMLST is 297.0	WARNING	G	Mississippi	Ibadan|Mississippi	Mississippi	Mississippi
1913885848	0.293939	233	enterica	/local/workdir/ram524/Mississippi_2019/worley_additional_serovars/sistr/Mississippi_A1_GCA_00858838_1.fasta	Mississippi_A1_GCA_00858838_1.fasta	GCA_00858838_1.fasta	GCA_00858838_	b	1,5	1,13,23	WARNING: Only matched 233 cgMLST330 loci. Min threshold for confident serovar prediction from cgMLST is 297.0	WARNING	G	Mississippi	Ibadan|Mississippi	Mississippi	Mississippi
160895171	0.29697	232	enterica	/local/workdir/ram524/Mississippi_2019/worley_additional_serovars/sistr/Mississippi_A1_GCA_008589385_1.fasta	Mississippi_A1_GCA_008589385_1.fasta	GCA_008589385_1.fasta	GCA_008589385	b	1,5	1,13,23	WARNING: Only matched 232 cgMLST330 loci. Min threshold for confident serovar prediction from cgMLST is 297.0	WARNING	G	Mississippi	Ibadan|Mississippi	Mississippi	Mississippi
3672850607	0.3	231	enterica	/local/workdir/ram524/Mississippi_2019/worley_additional_serovars/sistr/Mississippi_A1_GCA_008591345_1.fasta	Mississippi_A1_GCA_008591345_1.fasta	GCA_008591345_1.fasta	GCA_008591345	b	1,5	1,13,23	WARNING: Only matched 231 cgMLST330 loci. Min threshold for confident serovar prediction from cgMLST is 297.0	WARNING	G	Mississippi	Ibadan|Mississippi	Mississippi	Mississippi
1094369446	0.10303	296	enterica	/local/workdir/ram524/Mississippi_2019/worley_additional_serovars/sistr/Mississippi_A2_GCA_008436485_1.fasta	Mississippi_A2_GCA_008436485_1.fasta	GCA_008436485_1.fasta	GCA_008436485	b	1,5	1,13,23	WARNING: Only matched 296 cgMLST330 loci. Min threshold for confident serovar prediction from cgMLST is 297.0	WARNING	G	Mississippi	Ibadan|Mississippi	Mississippi	Mississippi
	0.0272727	321	enterica	/local/workdir/ram524/Mississippi_2019/worley_additional_serovars/sistr/Mississippi_A2_GCA_008438505_1.fasta	Mississippi_A2_GCA_008438505_1.fasta	GCA_008438505_1.fasta	GCA_008438505	b	1,5	1,13,23		PASS	G	Mississippi	Ibadan|Mississippi	Mississippi	Mississippi
237689948	0.2	264	enterica	/local/workdir/ram524/Mississippi_2019/worley_additional_serovars/sistr/Mississippi_A2_GCA_008439645_1.fasta	Mississippi_A2_GCA_008439645_1.fasta	GCA_008439645_1.fasta	GCA_008439645	b	1,5	1,13,23	WARNING: Only matched 264 cgMLST330 loci. Min threshold for confident serovar prediction from cgMLST is 297.0	WARNING	G	Mississippi	Ibadan|Mississippi	Mississippi	Mississippi
250838412	0.10303	296	enterica	/local/workdir/ram524/Mississippi_2019/worley_additional_serovars/sistr/Mississippi_A2_GCA_008439965_1.fasta	Mississippi_A2_GCA_008439965_1.fasta	GCA_008439965_1.fasta	GCA_008439965	b	1,5	1,13,23	WARNING: Only matched 296 cgMLST330 loci. Min threshold for confident serovar prediction from cgMLST is 297.0	WARNING	G	Mississippi	Ibadan|Mississippi	Mississippi	Mississippi
1881027026	0.0363636	318	enterica	/local/workdir/ram524/Mississippi_2019/worley_additional_serovars/sistr/Mississippi_A2_GCA_008528175_1.fasta	Mississippi_A2_GCA_008528175_1.fasta	GCA_008528175_1.fasta	GCA_008528175	b	1,5	1,13,23		PASS	G	Mississippi	Ibadan|Mississippi	Mississippi	Mississippi
1261632818	0.290909	234	enterica	/local/workdir/ram524/Mississippi_2019/worley_additional_serovars/sistr/Mississippi_A2_GCA_008591565_1.fasta	Mississippi_A1_GCA_008591565_1.fasta	GCA_008591565_1.fasta	GCA_008591565	b	1,5	1,13,23	WARNING: Only matched 234 cgMLST330 loci. Min threshold for confident serovar prediction from cgMLST is 297.0	WARNING	G	Mississippi	Ibadan|Mississippi	Mississippi	Mississippi
1604801136	0.00909091	327	enterica	/local/workdir/ram524/Mississippi_2019/worley_additional_serovars/sistr/Mississippi_B_GCA_006998605_1.fasta	Mississippi_B_GCA_006998605_1.fasta	GCA_006998605_1.fasta	GCA_006998605	b	1,5	1,13,23		PASS	G	Mississippi	Ibadan|Mississippi	Mississippi	Mississippi
1654720547	0.00606061	328	enterica	/local/workdir/ram524/Mississippi_2019/worley_additional_serovars/sistr/Mississippi_B_GCA_007158885_1.fasta	Mississippi_B_GCA_007158885_1.fasta	GCA_007158885_1.fasta	GCA_007158885	b	1,5	1,13,23		PASS	G	Mississippi	Ibadan|Mississippi	Mississippi	Mississippi
691611993	0.00606061	328	enterica	/local/workdir/ram524/Mississippi_2019/worley_additional_serovars/sistr/Mississippi_B_GCA_007341875_1.fasta	Mississippi_B_GCA_007341875_1.fasta	GCA_007341875_1.fasta	GCA_007341875	b	1,2	1,13,23		PASS	G	Mississippi	I 1,13,23:b:1,2	Mississippi	Mississippi
2669909222	0.0151515	325	enterica	/local/workdir/ram524/Mississippi_2019/worley_additional_serovars/sistr/Mississippi_B_GCA_007857775_1.fasta	Mississippi_B_GCA_007857775_1.fasta	GCA_007857775_1.fasta	GCA_007857775	b	1,2	1,13,23		PASS	G	Mississippi	I 1,13,23:b:1,2	Mississippi	Mississippi
3111996086	0.00606061	328	enterica	/local/workdir/ram524/Mississippi_2019/worley_additional_serovars/sistr/Mississippi_B_GCA_008545345_1.fasta	Mississippi_B_GCA_008545345_1.fasta	GCA_008545345_1.fasta	GCA_008545345	b	1,2	1,13,23		PASS	G	Mississippi	I 1,13,23:b:1,2	Mississippi	Mississippi
3988731464	0.742424	85	enterica	/local/workdir/ram524/Mississippi_2019/serovars_added_9MAY_20/ncbi-genomes-2020-05-09/GCA_007264905.1_PDT000342928.1_genomic.fna	Moero_GCA_007264905.fasta	GCA_007264905.1	GCA_007264905.1	b	1,5	28	WARNING: Only matched 85 cgMLST330 loci. Min threshold for confident serovar prediction from cgMLST is 297.0	WARNING	M	Moero	Moero	Kimuenza	Moero
403848631	0	330	enterica	/local/workdir/ram524/Mississippi_2019/worley_additional_serovars/sistr/Molade_GCA_007627195.fasta	Molade_GCA_007627195.fasta	e_GCA_007627195.fasta	GCA_007627195	z10	z6	8,20		PASS	C2-C3	Molade	Molade|Wippra	Molade	Molade
3802044655	0.421212	191	enterica	/local/workdir/ram524/Mississippi_2019/serovars_added_9MAY_20/ncbi-genomes-2020-05-11/GCA_009247085.1_PDT000211754.2_genomic.fna	Montaigu_GCA_009247085.fasta	GCA_009247085.1		b	1,2	9,46	WARNING: Only matched 191 cgMLST330 loci. Min threshold for confident serovar prediction from cgMLST is 297.0	WARNING	D2	Montaigu|Onarimon	Montaigu|Onarimon	Lexington	Montaigu
323871704	0.0030303	329	enterica	/local/workdir/ram524/Mississippi_2019/Neighbor_Serovars/ncbi-genomes-2019-10-22/GCA_002761395.1_ASM276139v1_genomic.fna	Montevideo_GCA_002761395_1.fasta		GCA_002761395.1_ASM276139v1_genomic.fna	g,m,[p],s	-	6,7,14,[54]		PASS	C1	Montevideo	Montevideo|Othmarschen|Plumaugat	Montevideo	Montevideo
1686172984	0.681818	105	enterica	/local/workdir/ram524/Mississippi_2019/serovars_added_9MAY_20/ncbi-genomes-2020-05-11/GCA_011559645.1_PDT000282610.2_genomic.fna	Morehead_GCA_011559645.fasta	GCA_011559645.1		i	1,5	30	WARNING: Only matched 105 cgMLST330 loci. Min threshold for confident serovar prediction from cgMLST is 297.0	WARNING	N	Morehead	Morehead	Telelkebir	Morehead
3260904208	0.0787879	304	enterica	/local/workdir/ram524/Mississippi_2019/worley_additional_serovars/sistr/Mountpleasant_GCA_005518565.fasta	Mountpleasant_GCA_005518565.fasta	GCA_005518565.fasta	GCA_005518565	z	1,5	47		PASS	X	Mountpleasant	Mountpleasant	Mountpleasant	Mountpleasant
1047176770	0.00909091	327	enterica	/local/workdir/ram524/Mississippi_2019/worley_additional_serovars/sistr/Muenchen_GCA_001692085_1.fasta	Muenchen_GCA_001692085_1.fasta	GCA_001692085_1.fasta	GCA_001692085	d	1,2	6,8		PASS	C2-C3	Muenchen	Muenchen|Virginia	Muenchen	Muenchen
2125097658	0.0030303	329	enterica	/local/workdir/ram524/Mississippi_2019/worley_additional_serovars/sistr/Muenster_GCA_002050875_1.fasta	Muenster_GCA_002050875_1.fasta	GCA_002050875_1.fasta	GCA_002050875	e,h	1,5	3,{10}{15}{15,34}		PASS	E1	Muenster	Muenster|Vilvoorde	Muenster	Muenster
	0.0787879	304	enterica	/local/workdir/ram524/Mississippi_2019/serovars_added_9MAY_20/ncbi-genomes-2020-05-11/GCA_006392915.1_PDT000505216.1_genomic.fna	Nagoya_GCA_006392915.fasta	GCA_006392915.1		b	1,5	6,8		PASS	C2-C3	Nagoya	Korbol|Nagoya	Nagoya	Nagoya
3785197775	0.0454545	315	enterica	/local/workdir/ram524/Mississippi_2019/worley_additional_serovars/sistr/Napoli_GCA_001047615_1.fasta	Napoli_GCA_001047615_1.fasta	GCA_001047615_1.fasta	GCA_001047615	l,z13	e,n,x	1,9,12		PASS	D1	Napoli	Napoli	Napoli	Napoli
4080729423	0.00606061	328	enterica	/local/workdir/ram524/Mississippi_2019/serovars_added_9MAY_20/ncbi-genomes-2020-05-09/GCA_010912495.1_PDT000049156.2_genomic.fna	Nessziona_GCA_010912495.fasta	GCA_010912495.1	GCA_010912495.1	l,z13	1,5	6,7		PASS	C1	Nessziona	Connecticut|Nessziona	Nessziona	Nessziona
1593655083	0.781818	72	enterica	/local/workdir/ram524/Mississippi_2019/serovars_added_9MAY_20/ncbi-genomes-2020-05-09/GCA_007157845.1_PDT000326005.1_genomic.fna	Neunkirchen_GCA_007157845.fasta	GCA_007157845.1	GCA_007157845.1	z10	1,5	38	WARNING: Only matched 72 cgMLST330 loci. Min threshold for confident serovar prediction from cgMLST is 297.0	WARNING	P	Neunkirchen	Neunkirchen	Telelkebir	Neunkirchen
2355881027	0.50303	164	enterica	/local/workdir/ram524/Mississippi_2019/serovars_added_9MAY_20/ncbi-genomes-2020-05-09/GCA_010371225.1_PDT000119921.2_genomic.fna	Newmexico_GCA_010371225.fasta	GCA_010371225.1	GCA_010371225.1	g,z51	1,5	9,12	WARNING: Only matched 164 cgMLST330 loci. Min threshold for confident serovar prediction from cgMLST is 297.0	WARNING	D1	Newmexico	Newmexico	Sanjuan	Newmexico
1310439186	0.0151515	325	enterica	/local/workdir/ram524/Mississippi_2019/worley_additional_serovars/sistr/Newport_GCA_003079195_1.fasta	Newport_GCA_003079195_1.fasta	GCA_003079195_1.fasta	GCA_003079195	e,h	1,2	6,8,20		PASS	C2-C3	Newport	Bardo|Newport	Newport	Newport
1450357062	0.633333	121	enterica	/local/workdir/ram524/Mississippi_2019/worley_additional_serovars/sistr/Newyork_GCA_006399315.fasta	Newyork_GCA_006399315.fasta	GCA_006399315.fasta	GCA_006399315	g,s,t	-	13,22	WARNING: Only matched 121 cgMLST330 loci. Min threshold for confident serovar prediction from cgMLST is 297.0	WARNING	G	Newyork	Newyork	Nagoya	Newyork
2213015326	0.0393939	317	enterica	/local/workdir/ram524/Mississippi_2019/worley_additional_serovars/sistr/Nima_GCA_008414165.fasta	Nima_GCA_008414165.fasta	GCA_008414165.fasta	GCA_008414165	y	1,5	28		PASS	M	Nima	Nima	Nima	Nima
45135661	0.0181818	324	enterica	/local/workdir/ram524/Mississippi_2019/worley_additional_serovars/sistr/Norwich_GCA_008487025.fasta	Norwich_GCA_008487025.fasta	GCA_008487025.fasta	GCA_008487025	e,h	1,6	6,7		PASS	C1	Norwich	Adamstua|Norwich	Norwich	Norwich
4290754217	0.0818182	303	enterica	/local/workdir/ram524/Mississippi_2019/worley_additional_serovars/sistr/Nottingham_GCA_004157095.fasta	Nottingham_GCA_004157095.fasta	GCA_004157095.fasta	GCA_004157095	d	e,n,z15	16		PASS	I	Nottingham	Nottingham	Nottingham	Nottingham
292929386	0.00606061	328	enterica	/local/workdir/ram524/Mississippi_2019/serovars_added_9MAY_20/ncbi-genomes-2020-05-11/GCA_010533175.1_PDT000053108.2_genomic.fna	Obogu_GCA_010533175.fasta	GCA_010533175.1		z4,z23	1,5	6,7		PASS	C1	Obogu	Obogu	Obogu	Obogu
2216932894	0.0151515	325	enterica	/local/workdir/ram524/Mississippi_2019/worley_additional_serovars/sistr/Ohio_GCA_003325335.fasta	Ohio_GCA_003325335.fasta	GCA_003325335.fasta	GCA_003325335	b	l,w	6,7,14		PASS	C1	Ohio	Ohio	Ohio	Ohio
3315190951	0.766667	77	enterica	/local/workdir/ram524/Mississippi_2019/worley_additional_serovars/additional_serovars_11NOV19/ncbi-genomes-2019-11-11/Okatie_GCA_006419965.fasta	Okatie_GCA_006419965.fasta	GCA_006419965.fasta	GCA_006419965	g,t	-	1,13,23	WARNING: Only matched 77 cgMLST330 loci. Min threshold for confident serovar prediction from cgMLST is 297.0	WARNING	G	Havana	Havana	Fischerstrasse	Okatie
122134040	0.0242424	322	enterica	/local/workdir/ram524/Mississippi_2019/worley_additional_serovars/sistr/Lexington_GCA_007474965.fasta	Okerara_GCA_007474965.fasta	GCA_007474965.fasta	GCA_007474965	z10	1,2	3,10		PASS	E1	Okerara	Okerara	Okerara	Okerara
1817547777	0.0030303	329	enterica	/local/workdir/ram524/Mississippi_2019/worley_additional_serovars/sistr/Bahrenfeld_GCA_007754375.fasta	Onderstepoort_GCA_007754375.fasta	GCA_007754375.fasta	GCA_007754375	e,h	1,5	1,6,14,[25]		PASS	H	Onderstepoort	Bahrenfeld|Onderstepoort	Onderstepoort	Onderstepoort
1052654850	0.587879	136	enterica	/local/workdir/ram524/Mississippi_2019/serovars_added_9MAY_20/ncbi-genomes-2020-05-09/GCA_007302625.1_PDT000381477.1_genomic.fna	Ontario_GCA_007302625.fasta	GCA_007302625.1	GCA_007302625.1	d	1,5	9,46	WARNING: Only matched 136 cgMLST330 loci. Min threshold for confident serovar prediction from cgMLST is 297.0	WARNING	D2	Ndolo|Ontario	Ndolo|Ontario	Tarshyne	Ontario
3695587220	0.0030303	329	enterica	/local/workdir/ram524/Mississippi_2019/worley_additional_serovars/sistr/Oranienburg_GCA_002062305_1.fasta	Oranienburg_GCA_002062305_1.fasta	GCA_002062305_1.fasta	GCA_002062305	m,t	-	6,7,14		PASS	C1	Oranienburg	Haelsingborg|Moers|Oranienburg|Othmarschen	Oranienburg	Oranienburg
987749628	0.739394	86	enterica	/local/workdir/ram524/Mississippi_2019/worley_additional_serovars/sistr/Ordonez_GCA_007308575.fasta	Ordonez_GCA_007308575.fasta	GCA_007308575.fasta	GCA_007308575	y	l,w	1,13,23	WARNING: Only matched 86 cgMLST330 loci. Min threshold for confident serovar prediction from cgMLST is 297.0	WARNING	G	Ordonez	Ordonez	Worthington	Ordonez
1756725532	0.106061	295	enterica	/local/workdir/ram524/Mississippi_2019/worley_additional_serovars/sistr/Orientalis_GCA_006519395.fasta	Orientalis_GCA_006519395.fasta	GCA_006519395.fasta	GCA_006519395	k	e,n,z15	16	WARNING: Only matched 295 cgMLST330 loci. Min threshold for confident serovar prediction from cgMLST is 297.0	WARNING	I	Orientalis	Orientalis	Orientalis	Orientalis
3556540054	0.0030303	329	enterica	/local/workdir/ram524/Mississippi_2019/worley_additional_serovars/sistr/Orion_GCA_003874655.fasta	Orion_GCA_003874655.fasta	GCA_003874655.fasta	GCA_003874655	y	1,5	3,{10}{15}{15,34}		PASS	E1	Orion	Gatineau|Orion	Orion	Orion
538426845	0.0030303	329	enterica	/local/workdir/ram524/Mississippi_2019/worley_additional_serovars/sistr/Oritamerin_GCA_002064195_1.fasta	Oritamerin_GCA_002064195_1.fasta	GCA_002064195_1.fasta	GCA_002064195	i	1,5	6,7		PASS	C1	Oritamerin	Brijbhumi|Oritamerin	Oritamerin	Oritamerin
550562474	0.0030303	329	enterica	/local/workdir/ram524/Mississippi_2019/worley_additional_serovars/sistr/Oslo_GCA_002046815_1.fasta	Oslo_GCA_002046815_1.fasta	GCA_002046815_1.fasta	GCA_002046815	a	e,n,x	6,7,14		PASS	C1	Oslo	Oslo	Oslo	Oslo
2361787860	0.00606061	328	enterica	/local/workdir/ram524/Mississippi_2019/worley_additional_serovars/sistr/Othmarschen_GCA_004220545.fasta	Othmarschen_GCA_004220545.fasta	GCA_004220545.fasta	GCA_004220545	g,m,t	-	6,7,14		PASS	C1	Othmarschen	Haelsingborg|Moers|Oranienburg|Othmarschen	Othmarschen	Othmarschen
4029523260	0.00606061	328	enterica	/local/workdir/ram524/Mississippi_2019/worley_additional_serovars/sistr/Ouakam_GCA_002211565.fasta	Ouakam_GCA_002211565.fasta	GCA_002211565.fasta	GCA_002211565	z29	-	9,46		PASS	D2	Ouakam	Ouakam	Ouakam	Ouakam
4136388462	0.0030303	329	enterica	/local/workdir/ram524/Mississippi_2019/serovars_added_9MAY_20/ncbi-genomes-2020-05-11/GCA_010409785.1_PDT000056643.2_genomic.fna	Overschie_GCA_010409785.fasta	GCA_010409785.1		l,v	1,5	51		PASS	O51	Overschie	Overschie	Overschie	Overschie
3099370394	0.00606061	328	enterica	/local/workdir/ram524/Mississippi_2019/worley_additional_serovars/sistr/Panama_GCA_000486765_2.fasta	Panama_GCA_000486765_2.fasta	GCA_000486765_2.fasta	GCA_000486765	l,v	1,5	1,9,12		PASS	D1	Panama	Houston|India|Koessen|Panama	Panama	Panama
860919646	0	330	enterica	/local/workdir/ram524/Mississippi_2019/worley_additional_serovars/sistr/Paratyphi_A_GCA_000984995_1.fasta	Paratyphi_A_GCA_000984995_1.fasta	GCA_000984995_1.fasta	GCA_000984995	a	1,5	1,2,12		PASS	A	Paratyphi A	Miami|Paratyphi A|Sendai	Paratyphi A	Paratyphi A
1780478075	0.0181818	324	enterica	/local/workdir/ram524/Mississippi_2019/worley_additional_serovars/sistr/Paratyphi_B_GCA_002034115_1.fasta	Paratyphi_B_GCA_002034115_1.fasta	GCA_002034115_1.fasta	GCA_002034115	b	-	1,4,12,27		PASS	B	Paratyphi B var. Java monophasic	I 4,[5],12:b:-|Schleissheim	Paratyphi B var. Java monophasic	Paratyphi B var. Java monophasic
	0.369697	208	enterica	/local/workdir/ram524/Mississippi_2019/worley_additional_serovars/sistr/Typhisuis_GCA_005870875.fasta	Paratyphi_C_GCA_005870875.fasta	GCA_005870875.fasta	GCA_005870875	c	1,5	6,7,[Vi]	WARNING: Only matched 208 cgMLST330 loci. Min threshold for confident serovar prediction from cgMLST is 297.0	WARNING	C1	Paratyphi C	Chiredzi|Choleraesuis|Paratyphi C|Typhisuis	Paratyphi C	Paratyphi C
3099392502	0.663636	111	enterica	/local/workdir/ram524/Mississippi_2019/serovars_added_9MAY_20/ncbi-genomes-2020-05-09/GCA_007216595.1_PDT000333553.1_genomic.fna	Pasing_GCA_007216595.fasta	GCA_007216595.1	GCA_007216595.1	z35	1,5	4,12	WARNING: Only matched 111 cgMLST330 loci. Min threshold for confident serovar prediction from cgMLST is 297.0	WARNING	B	Pasing	Pasing	Langford	Pasing
194013930	0.00606061	328	enterica	/local/workdir/ram524/Mississippi_2019/worley_additional_serovars/sistr/Perth_GCA_007745915.fasta	Perth_GCA_007745915.fasta	GCA_007745915.fasta	GCA_007745915	y	e,n,x	38		PASS	P	Perth	Perth	Perth	Perth
948947214	0.0030303	329	enterica	/local/workdir/ram524/Mississippi_2019/serovars_added_9MAY_20/ncbi-genomes-2020-05-09/GCA_004222845.1_PDT000137165.3_genomic.fna	Pharr_GCA_004222845.fasta	GCA_004222845.1	GCA_004222845.1	b	e,n,z15	11		PASS	F	Pharr	Georgia|Pharr	Pharr	Pharr
1989691678	0.0848485	302	enterica	/local/workdir/ram524/Mississippi_2019/worley_additional_serovars/sistr/Plymouth_GCA_002265985.fasta	Plymouth_GCA_002265985.fasta	GCA_002265985.fasta	GCA_002265985	d	z6	9,46		PASS	D2	Plymouth	Plymouth|Zega	Plymouth	Plymouth
3997509914	0.0030303	329	enterica	/local/workdir/ram524/Mississippi_2019/worley_additional_serovars/sistr/Pomona_GCA_002048725_1.fasta	Pomona_GCA_002048725_1.fasta	GCA_002048725_1.fasta	GCA_002048725	b	-	28		PASS	M	Pomona	I 28:b:-	Pomona	Pomona
3276699199	0.0242424	322	enterica	/local/workdir/ram524/Mississippi_2019/worley_additional_serovars/sistr/Poona_GCA_900478385_1.fasta	Poona_GCA_900478385_1.fasta	GCA_900478385_1.fasta	GCA_900478385	z	1,6	1,13,22		PASS	G	Poona	Farmsen|Poona	Poona	Poona
516224970	0.00909091	327	enterica	/local/workdir/ram524/Mississippi_2019/worley_additional_serovars/sistr/Putten_GCA_008528435.fasta	Putten_GCA_008528435.fasta	GCA_008528435.fasta	GCA_008528435	d	l,w	13,23		PASS	G	Putten	Putten	Putten	Putten
1870532082	0.687879	103	enterica	/local/workdir/ram524/Mississippi_2019/worley_additional_serovars/sistr/Quebec_GCA_002208315_1.fasta	Quebec_GCA_002208315_1.fasta	GCA_002208315_1.fasta	GCA_002208315	c	e,n,z15	44	WARNING: Only matched 103 cgMLST330 loci. Min threshold for confident serovar prediction from cgMLST is 297.0	WARNING	V	Quebec	Quebec	Give	Quebec
2228201391	0.748485	83	enterica	/local/workdir/ram524/Mississippi_2019/worley_additional_serovars/sistr/Ramatgan_GCA_007763795.fasta	Ramatgan_GCA_007763795.fasta	GCA_007763795.fasta	GCA_007763795	k	1,5	30	WARNING: Only matched 83 cgMLST330 loci. Min threshold for confident serovar prediction from cgMLST is 297.0	WARNING	N	Ramatgan	Ramatgan	Newport	Ramatgan
2861849712	0.00606061	328	enterica	/local/workdir/ram524/Mississippi_2019/worley_additional_serovars/sistr/Reading_GCA_001481255_1.fasta	Reading_GCA_001481255_1.fasta	GCA_001481255_1.fasta	GCA_001481255	e,h	1,5	1,4,[5],12		PASS	B	Reading	Reading	Reading	Reading
	0.0121212	326	enterica	/local/workdir/ram524/Mississippi_2019/worley_additional_serovars/sistr/Richmond_GCA_007471575.fasta	Richmond_GCA_007471575.fasta	GCA_007471575.fasta	GCA_007471575	y	1,2	6,7		PASS	C1	Richmond	Richmond	Richmond	Richmond
2302477675	0.0242424	322	enterica	/local/workdir/ram524/Mississippi_2019/worley_additional_serovars/sistr/Roodepoort_GCA_006932455.fasta	Roodepoort_GCA_006932455.fasta	GCA_006932455.fasta	GCA_006932455	z10	1,5	1,13,22		PASS	G	Roodepoort	Roodepoort	Roodepoort	Roodepoort
1878970835	0.739394	86	enterica	/local/workdir/ram524/Mississippi_2019/serovars_added_9MAY_20/ncbi-genomes-2020-05-09/GCA_007142585.1_PDT000317865.1_genomic.fna	Rovaniemi_GCA_007142585.fasta	GCA_007142585.1	GCA_007142585.1	r,[i]	1,5	16	WARNING: Only matched 86 cgMLST330 loci. Min threshold for confident serovar prediction from cgMLST is 297.0	WARNING	I	Rovaniemi	Rovaniemi	Langford	Rovaniemi
2172941160	0.00606061	328	enterica	/local/workdir/ram524/Mississippi_2019/worley_additional_serovars/sistr/Rubislaw_GCA_003119675_1.fasta	Rubislaw_GCA_003119675_1.fasta	GCA_003119675_1.fasta	GCA_003119675	r	e,n,x	11		PASS	F	Rubislaw	Rubislaw	Rubislaw	Rubislaw
	0.0151515	325	enterica	/local/workdir/ram524/Mississippi_2019/worley_additional_serovars/sistr/Ruiru_GCA_003120655_1.fasta	Ruiru_GCA_003120655_1.fasta	GCA_003120655_1.fasta	GCA_003120655	y	e,n,x	21	FAIL: Wzx/Wzy genes missing. Cannot determine O-antigen group/serogroup. Cannot accurately predict serovar from antigen genes.	FAIL	L	Ruiru	Baguirmi|Ball|Blitta|Cannonhill|Daarle|Fischerkietz|Hartford|Herzliya|Irchel|Kikoma|Kinson|Kitenge|Ohlstedt|Perth|Ruiru|Sunnycove|Tendeba	Ruiru	Ruiru
113421628	0.00606061	328	enterica	/local/workdir/ram524/Mississippi_2019/worley_additional_serovars/sistr/Saintpaul_GCA_004291605_1.fasta	Saintpaul_GCA_004291605_1.fasta	GCA_004291605_1.fasta	GCA_004291605	e,h	1,2	1,4,[5],12		PASS	B	Saintpaul	Saintpaul	Saintpaul	Saintpaul
2377084652	0.00909091	327	enterica	/local/workdir/ram524/Mississippi_2019/worley_additional_serovars/sistr/Nchanga_GCA_007754295.fasta	Salford_GCA_007754295.fasta	GCA_007754295.fasta	GCA_007754295	l,v	e,n,x	16	FAIL: Wzx/Wzy genes missing. Cannot determine O-antigen group/serogroup. Cannot accurately predict serovar from antigen genes.	FAIL	I	Salford	Bonn|Carmel|Dadzie|Drac|Fann|Holcomb|Horsham|Kimuenza|Kokomlemle|Roan|Salford|Toronto|Vitkin|Zaiman	Salford	Salford
4171168016	0.0030303	329	enterica	/local/workdir/ram524/Mississippi_2019/worley_additional_serovars/sistr/Sandiego_GCA_008431215.fasta	Sandiego_GCA_008431215.fasta	GCA_008431215.fasta	GCA_008431215	e,h	e,n,z15	1,4,[5],12		PASS	B	Sandiego	Sandiego	Sandiego	Sandiego
480653734	0	330	enterica	/local/workdir/ram524/Mississippi_2019/serovars_added_9MAY_20/ncbi-genomes-2020-05-09/GCA_007818625.1_PDT000107273.2_genomic.fna	Sanjuan_GCA_007818625.fasta	GCA_007818625.1	GCA_007818625.1	a	1,5	6,7		PASS	C1	Sanjuan	Marseille|Sanjuan	Sanjuan	Sanjuan
2740983960	0.0030303	329	enterica	/local/workdir/ram524/Mississippi_2019/worley_additional_serovars/sistr/Saphra_GCA_002034855_1.fasta	Saphra_GCA_002034855_1.fasta	GCA_002034855_1.fasta	GCA_002034855	y	1,5	16		PASS	I	Saphra	Saphra	Saphra	Saphra
3759028140	0.0030303	329	enterica	/local/workdir/ram524/Mississippi_2019/serovars_added_9MAY_20/ncbi-genomes-2020-05-09/GCA_010531955.1_PDT000002128.3_genomic.fna	Schleissheim_GCA_010531955.fasta	GCA_010531955.1	GCA_010531955.1	b	-	4,12,27		PASS	B	Schleissheim	I 4,[5],12:b:-|Schleissheim	Schleissheim	Schleissheim
4046360176	0.0030303	329	enterica	/local/workdir/ram524/Mississippi_2019/worley_additional_serovars/sistr/Schwarzengrund_GCA_002205805_1.fasta	Schwarzengrund_GCA_002205805_1.fasta	GCA_002205805_1.fasta	GCA_002205805	d	1,7	1,4,12,27		PASS	B	Schwarzengrund	Schwarzengrund	Schwarzengrund	Schwarzengrund
3683430093	0.0121212	326	enterica	/local/workdir/ram524/Mississippi_2019/serovars_added_9MAY_20/ncbi-genomes-2020-05-11/GCA_010633165.1_PDT000000370.3_genomic.fna	Senegal_GCA_010633165.fasta	GCA_010633165.1		r	1,5	11		PASS	F	Senegal	Infantis|Senegal	Senegal	Senegal
	0.0484848	314	enterica	/local/workdir/ram524/Mississippi_2019/worley_additional_serovars/sistr/Senftenberg_GCA_002953175.fasta	Senftenberg_GCA_002953175.fasta	GCA_002953175.fasta	GCA_002953175	g,[s],t	-	1,3,19		PASS	E4	Senftenberg	Senftenberg	Senftenberg	Senftenberg
61418841	0.0030303	329	enterica	/local/workdir/ram524/Mississippi_2019/worley_additional_serovars/sistr/Singapore_GCA_002063875_1.fasta	Singapore_GCA_002063875_1.fasta	GCA_002063875_1.fasta	GCA_002063875	k	e,n,x	6,7		PASS	C1	Singapore	Kisarawe|Singapore	Singapore	Singapore
1122214187	0.669697	109	enterica	/local/workdir/ram524/Mississippi_2019/worley_additional_serovars/sistr/Solt_GCA_007411955.fasta	Solt_GCA_007411955.fasta	GCA_007411955.fasta	GCA_007411955	y	1,5	11	WARNING: Only matched 109 cgMLST330 loci. Min threshold for confident serovar prediction from cgMLST is 297.0	WARNING	F	Bareilly|Solt	Bareilly|Solt	Marseille	Solt
750151107	0.00606061	328	enterica	/local/workdir/ram524/Mississippi_2019/worley_additional_serovars/sistr/Stanley_GCA_002063845_1.fasta	Stanley_GCA_002063845_1.fasta	GCA_002063845_1.fasta	GCA_002063845	d	1,2	1,4,[5],12,[27]		PASS	B	Stanley	Stanley	Stanley	Stanley
502576669	0.00909091	327	enterica	/local/workdir/ram524/Mississippi_2019/worley_additional_serovars/sistr/Stanleyville_GCA_008294795.fasta	Stanleyville_GCA_008294795.fasta	GCA_008294795.fasta	GCA_008294795	z4,z23	-	1,4,[5],12,[27]		PASS	B	Stanleyville	Stanleyville	Stanleyville	Stanleyville
2613819571	0.0121212	326	enterica	/local/workdir/ram524/Mississippi_2019/worley_additional_serovars/sistr/Stockholm_GCA_007539015.fasta	Stockholm_GCA_007539015.fasta	GCA_007539015.fasta	GCA_007539015	y	z6	3,{10}{15}		PASS	E1	Stockholm	Stockholm	Stockholm	Stockholm
2008051120	0.0030303	329	enterica	/local/workdir/ram524/Mississippi_2019/serovars_added_9MAY_20/ncbi-genomes-2020-05-09/GCA_009643995.1_PDT000607329.1_genomic.fna	Stourbridge_GCA_009643995.fasta	GCA_009643995.1	GCA_009643995.1	b	1,6	6,8		PASS	C2-C3	Stourbridge	Stourbridge	Stourbridge	Stourbridge
1180090990	0.139394	284	enterica	/local/workdir/ram524/Mississippi_2019/worley_additional_serovars/sistr/Sundsvall_GCA_002266175_1.fasta	Sundsvall_GCA_002266175_1.fasta	GCA_002266175_1.fasta	GCA_002266175	z	e,n,x	[1],6,14,[25]	WARNING: Only matched 284 cgMLST330 loci. Min threshold for confident serovar prediction from cgMLST is 297.0	WARNING	H	Sundsvall	Soahanina|Sundsvall	Sundsvall	Sundsvall
3409214739	0.0121212	326	enterica	/local/workdir/ram524/Mississippi_2019/worley_additional_serovars/sistr/Szentes_GCA_006418435.fasta	Szentes_GCA_006418435.fasta	GCA_006418435.fasta	GCA_006418435	k	1,2	16		PASS	I	Szentes	Szentes	Szentes	Szentes
3219092414	0.154545	279	enterica	/local/workdir/ram524/Mississippi_2019/worley_additional_serovars/sistr/Takoradi_GCA_002266045_1.fasta	Takoradi_GCA_002266045_1.fasta	GCA_002266045_1.fasta	GCA_002266045	i	1,5	6,8	WARNING: Only matched 279 cgMLST330 loci. Min threshold for confident serovar prediction from cgMLST is 297.0	WARNING	C2-C3	Takoradi	Bargny|Takoradi	Takoradi	Takoradi
3324090519	0.00606061	328	enterica	/local/workdir/ram524/Mississippi_2019/worley_additional_serovars/sistr/Tallahassee_GCA_007547795.fasta	Tallahassee_GCA_007547795.fasta	GCA_007547795.fasta	GCA_007547795	z4,z32	-	6,8		PASS	C2-C3	Tallahassee	Tallahassee	Tallahassee	Tallahassee
840176543	0.733333	88	enterica	/local/workdir/ram524/Mississippi_2019/worley_additional_serovars/sistr/Tamberma_GCA_007256215.fasta	Tamberma_GCA_007256215.fasta	GCA_007256215.fasta	GCA_007256215	z4,z24	-	47	WARNING: Only matched 88 cgMLST330 loci. Min threshold for confident serovar prediction from cgMLST is 297.0	WARNING	X	Tamberma	Tamberma	Tennessee	Tamberma
2007156884	0.666667	110	enterica	/local/workdir/ram524/Mississippi_2019/worley_additional_serovars/additional_serovars_11NOV19/ncbi-genomes-2019-11-11/Tanger_GCA_007009285.fasta	Tanger_GCA_007009285.fasta	GCA_007009285.fasta	GCA_007009285	y	1,6	1,13,22	WARNING: Only matched 110 cgMLST330 loci. Min threshold for confident serovar prediction from cgMLST is 297.0	WARNING	G	Tanger	Tanger	I 45:y:1,7	Tanger
749097548	0.766667	77	enterica	/local/workdir/ram524/Mississippi_2019/serovars_added_9MAY_20/ncbi-genomes-2020-05-09/GCA_006997165.1_PDT000341355.1_genomic.fna	Tchad_GCA_006997165.fasta	GCA_006997165.1	GCA_006997165.1	b	-	35	WARNING: Only matched 77 cgMLST330 loci. Min threshold for confident serovar prediction from cgMLST is 297.0	WARNING	O	Tchad	Tchad	Typhimurium	Tchad
3917283649	0.0030303	329	enterica	/local/workdir/ram524/Mississippi_2019/worley_additional_serovars/sistr/Teddington_GCA_007196715.fasta	Teddington_GCA_007196715.fasta	GCA_007196715.fasta	GCA_007196715	y	1,7	1,4,12,27		PASS	B	Teddington	Teddington	Teddington	Teddington
2380582060	0.0030303	329	enterica	/local/workdir/ram524/Mississippi_2019/worley_additional_serovars/sistr/Teko_GCA_007747755.fasta	Teko_GCA_007747755.fasta	GCA_007747755.fasta	GCA_007747755	d	e,n,z15	[1],6,14,[25]		PASS	H	Teko	Teko	Teko	Teko
316352948	0.0181818	324	enterica	/local/workdir/ram524/Mississippi_2019/worley_additional_serovars/sistr/Telaviv_GCA_004192865.fasta	Telaviv_GCA_004192865.fasta	GCA_004192865.fasta	GCA_004192865	y	e,n,z15	28		PASS	M	I 28:e,h:-	Telaviv	I 28:e,h:-	Telaviv
2818828964	0.0030303	329	enterica	/local/workdir/ram524/Mississippi_2019/worley_additional_serovars/sistr/Telelkebir_GCA_002047365.fasta	Telelkebir_GCA_002047365.fasta	GCA_002047365.fasta	GCA_002047365	d	e,n,z15	13,23		PASS	G	Telelkebir	Diguel|Telelkebir	Telelkebir	Telelkebir
1852705099	0.00606061	328	enterica	/local/workdir/ram524/Mississippi_2019/worley_additional_serovars/sistr/Telhashomer_GCA_007625675.fasta	Telhashomer_GCA_007625675.fasta	GCA_007625675.fasta	GCA_007625675	z10	e,n,x	11		PASS	F	Telhashomer	Djugu|Telhashomer	Telhashomer	Telhashomer
494872855	0.69697	100	enterica	/local/workdir/ram524/Mississippi_2019/serovars_added_9MAY_20/ncbi-genomes-2020-05-09/GCA_011411475.1_PDT000114744.2_genomic.fna	Tempe_GCA_011411475.fasta	GCA_011411475.1	GCA_011411475.1	b	1,7	30	WARNING: Only matched 100 cgMLST330 loci. Min threshold for confident serovar prediction from cgMLST is 297.0	WARNING	N	Tempe	Tempe	Brandenburg	Tempe
	0.00909091	327	enterica	/local/workdir/ram524/Mississippi_2019/worley_additional_serovars/sistr/Tennessee_GCA_000486405.fasta	Tennessee_GCA_000486405.fasta	GCA_000486405.fasta	GCA_000486405	z29	-	6,7,14		PASS	C1	Tennessee	Tennessee	Tennessee	Tennessee
2823087890	0.00606061	328	enterica	/local/workdir/ram524/Mississippi_2019/worley_additional_serovars/sistr/Thompson_GCA_002107615_1.fasta	Thompson_GCA_002107615_1.fasta	GCA_002107615_1.fasta	GCA_002107615	k	1,5	6,7,14		PASS	C1	Thompson	Abaetetuba|Thompson	Thompson	Thompson
490308545	0.6	132	enterica	/local/workdir/ram524/Mississippi_2019/serovars_added_9MAY_20/ncbi-genomes-2020-05-09/GCA_008525405.1_PDT000147989.2_genomic.fna	Toucra_GCA_008525405.fasta	GCA_008525405.1	GCA_008525405.1	z	1,5	48	WARNING: Only matched 132 cgMLST330 loci. Min threshold for confident serovar prediction from cgMLST is 297.0	WARNING	Y	Toucra	Toucra	Poona	Toucra
1778266623	0.142424	283	enterica	/local/workdir/ram524/Mississippi_2019/worley_additional_serovars/sistr/Treforest_GCA_007437305.fasta	Treforest_GCA_007437305.fasta	GCA_007437305.fasta	GCA_007437305	z	1,6	1,51	WARNING: Only matched 283 cgMLST330 loci. Min threshold for confident serovar prediction from cgMLST is 297.0	WARNING	O51	Treforest	Treforest	Treforest	Treforest
745738502	0.00606061	328	enterica	/local/workdir/ram524/Mississippi_2019/worley_additional_serovars/sistr/Typhi_GCA_001317665_1.fasta	Typhi_GCA_001317665_1.fasta	GCA_001317665_1.fasta	GCA_001317665	d	-	9,12[Vi]		PASS	D1	Typhi	Typhi	Typhi	Typhi
1156141401	0.0121212	326	enterica	/local/workdir/ram524/Mississippi_2019/worley_additional_serovars/sistr/Typhimurium_GCF_000006945_2.fasta	Typhimurium_GCF_000006945_2.fasta	GCF_000006945_2.fasta	GCF_000006945	i	1,2	1,4,[5],12		PASS	B	Typhimurium	Typhimurium	Typhimurium	Typhimurium
579720480	0.663636	111	enterica	/local/workdir/ram524/Mississippi_2019/serovars_added_9MAY_20/ncbi-genomes-2020-05-09/GCA_007604925.1_PDT000475812.1_genomic.fna	Tyresoe_GCA_007604925.fasta	GCA_007604925.1	GCA_007604925.1	l,z28	1,5	1,4,12,[27]	WARNING: Only matched 111 cgMLST330 loci. Min threshold for confident serovar prediction from cgMLST is 297.0	WARNING	B	Tyresoe	Tyresoe	Lerum	Tyresoe
2343771998	0.00909091	327	enterica	/local/workdir/ram524/Mississippi_2019/worley_additional_serovars/sistr/Uganda_GCA_002063615_1.fasta	Uganda_GCA_002063615_1.fasta	GCA_002063615_1.fasta	GCA_002063615	l,z13	1,5	3,{10}{15}		PASS	E1	Uganda	Stuivenberg|Uganda	Uganda	Uganda
3904962970	0.569697	142	enterica	/local/workdir/ram524/Mississippi_2019/serovars_added_9MAY_20/ncbi-genomes-2020-05-09/GCA_007688025.1_PDT000488356.1_genomic.fna	Uppsala_GCA_007688025.fasta	GCA_007688025.1	GCA_007688025.1	b	1,7	1,4,12,27	WARNING: Only matched 142 cgMLST330 loci. Min threshold for confident serovar prediction from cgMLST is 297.0	WARNING	B	Uppsala	Uppsala	Elisabethville	Uppsala
2050873546	0.0121212	326	enterica	/local/workdir/ram524/Mississippi_2019/worley_additional_serovars/sistr/Urbana_GCA_008486725.fasta	Urbana_GCA_008486725.fasta	GCA_008486725.fasta	GCA_008486725	b	e,n,x	30		PASS	N	Urbana	Urbana	Urbana	Urbana
1847329224	0.715152	94	enterica	/local/workdir/ram524/Mississippi_2019/serovars_added_9MAY_20/ncbi-genomes-2020-05-09/GCA_011628995.1_PDT000563102.3_genomic.fna	Utah_GCA_011628995.fasta	GCA_011628995.1	GCA_011628995.1	c	1,5	6,8	WARNING: Only matched 94 cgMLST330 loci. Min threshold for confident serovar prediction from cgMLST is 297.0	WARNING	C2-C3	Gaillac|Utah	Gaillac|Utah	Takoradi	Utah
1000289514	0.712121	95	enterica	/local/workdir/ram524/Mississippi_2019/serovars_added_9MAY_20/ncbi-genomes-2020-05-09/GCA_005519385.1_ASM551938v1_genomic.fna	Vancouver_GCA_005519385.fasta	GCA_005519385.1	GCA_005519385.1	c	1,5	16	WARNING: Only matched 95 cgMLST330 loci. Min threshold for confident serovar prediction from cgMLST is 297.0	WARNING	I	Vancouver	Vancouver	Stanley	Vancouver
3156902459	0.0909091	300	enterica	/local/workdir/ram524/Mississippi_2019/worley_additional_serovars/sistr/Veneziana_GCA_007848115.fasta	Veneziana_GCA_007848115.fasta	GCA_007848115.fasta	GCA_007848115	i	e,n,x	11		PASS	F	Veneziana	Veneziana	Veneziana	Veneziana
3649410153	0	330	indica	/local/workdir/ram524/Mississippi_2019/236_serovars/Worley_indica_SRR2585491.fasta	Worley_indica_SRR2585491.fasta	SRR2585491		a	e,n,x	[1],6,14,[25]		PASS	H	VI [1],6,14,[25]:a:e,n,x	VI [1],6,14,[25]:a:e,n,x	VI [1],6,14,[25]:a:e,n,x	VI [1],6,14,[25]:a:e,n,x
1838986346	0.772727	75	enterica	/local/workdir/ram524/Mississippi_2019/worley_additional_serovars/sistr/Vinohrady_GCA_007589175.fasta	Vinohrady_GCA_007589175.fasta	GCA_007589175.fasta	GCA_007589175	m,t	-	28	WARNING: Only matched 75 cgMLST330 loci. Min threshold for confident serovar prediction from cgMLST is 297.0	WARNING	M	Vinohrady	Vinohrady	Takoradi	Vinohrady
1006898831	0.0030303	329	enterica	/local/workdir/ram524/Mississippi_2019/worley_additional_serovars/sistr/Virchow_GCA_003856755.fasta	Virchow_GCA_003856755.fasta	GCA_003856755.fasta	GCA_003856755	r	1,2	6,7,14		PASS	C1	Virchow	Virchow	Virchow	Virchow
976219162	0.0030303	329	enterica	/local/workdir/ram524/Mississippi_2019/worley_additional_serovars/sistr/Vitkin_GCA_008526935.fasta	Vitkin_GCA_008526935.fasta	GCA_008526935.fasta	GCA_008526935	l,v	e,n,x	28		PASS	M	Vitkin	Vitkin	Vitkin	Vitkin
4043250165	0.630303	122	enterica	/local/workdir/ram524/Mississippi_2019/serovars_added_9MAY_20/ncbi-genomes-2020-05-09/GCA_007241135.1_PDT000338009.1_genomic.fna	Wa_GCA_007241135.fasta	GCA_007241135.1	GCA_007241135.1	b	1,5	16	WARNING: Only matched 122 cgMLST330 loci. Min threshold for confident serovar prediction from cgMLST is 297.0	WARNING	I	Wa	Wa	Mississippi	Wa
3817231948	0.775758	74	enterica	/local/workdir/ram524/Mississippi_2019/serovars_added_9MAY_20/ncbi-genomes-2020-05-09/GCA_009640235.1_PDT000607056.1_genomic.fna	Wagenia_GCA_009640235.fasta	GCA_009640235.1	GCA_009640235.1	b	e,n,z15	1,4,12,27	WARNING: Only matched 74 cgMLST330 loci. Min threshold for confident serovar prediction from cgMLST is 297.0	WARNING	B	Wagenia	Wagenia	Choleraesuis	Wagenia
2779420526	0.00909091	327	enterica	/local/workdir/ram524/Mississippi_2019/worley_additional_serovars/sistr/Wandsworth_GCA_001975625.fasta	Wandsworth_GCA_001975625.fasta	GCA_001975625.fasta	GCA_001975625	b	1,2	39		PASS	Q	Wandsworth	Wandsworth	Wandsworth	Wandsworth
2505766363	0.0030303	329	enterica	/local/workdir/ram524/Mississippi_2019/worley_additional_serovars/sistr/Warragul_GCA_003877855.fasta	Warragul_GCA_003877855.fasta	GCA_003877855.fasta	GCA_003877855	g,m	-	[1],6,14,[25]		PASS	H	Warragul	Caracas|Sylvania|Warragul	Warragul	Warragul
2428783852	0.790909	69	enterica	/local/workdir/ram524/Mississippi_2019/worley_additional_serovars/sistr/Waycross_GCA_002211845.fasta	Waycross_GCA_002211845.fasta	GCA_002211845.fasta	GCA_002211845	z4,z23	-	41	WARNING: Only matched 69 cgMLST330 loci. Min threshold for confident serovar prediction from cgMLST is 297.0	WARNING	S	Waycross	Waycross	Tarshyne	Waycross
656404674	0.115152	292	enterica	/local/workdir/ram524/Mississippi_2019/worley_additional_serovars/sistr/Welikade_GCA_007602275.fasta	Welikade_GCA_007602275.fasta	GCA_007602275.fasta	GCA_007602275	l,v	1,7	16	WARNING: Only matched 292 cgMLST330 loci. Min threshold for confident serovar prediction from cgMLST is 297.0	WARNING	I	Welikade	Welikade	Welikade	Welikade
409552996	0.00909091	327	enterica	/local/workdir/ram524/Mississippi_2019/worley_additional_serovars/sistr/Weltevreden_GCA_001409195.fasta	Weltevreden_GCA_001409195.fasta	GCA_001409195.fasta	GCA_001409195	r	z6	3,{10}{15}		PASS	E1	Weltevreden	Weltevreden	Weltevreden	Weltevreden
3137633230	0.0787879	304	enterica	/local/workdir/ram524/Mississippi_2019/worley_additional_serovars/sistr/Wentworth_GCA_007524505.fasta	Wentworth_GCA_007524505.fasta	GCA_007524505.fasta	GCA_007524505	z10	1,2	11		PASS	F	Wentworth	Menden|Wentworth	Wentworth	Wentworth
	0.0424242	316	enterica	/local/workdir/ram524/Mississippi_2019/worley_additional_serovars/sistr/Weslaco_GCA_001448905.fasta	Weslaco_GCA_001448905.fasta	GCA_001448905.fasta	GCA_001448905	z36	-	42		PASS	T	Weslaco	Weslaco	Weslaco	Weslaco
2155407139	0.00909091	327	enterica	/local/workdir/ram524/Mississippi_2019/worley_additional_serovars/sistr/Westminster_GCA_009249885.fasta	Westminster_GCA_009249885.fasta	GCA_009249885.fasta	GCA_009249885	b	z35	3,{10}{15}		PASS	E1	Westminster	Chittagong|Westminster	Westminster	Westminster
685111212	0.0727273	306	enterica	/local/workdir/ram524/Mississippi_2019/serovars_added_9MAY_20/ncbi-genomes-2020-05-09/GCA_008484905.1_PDT000205878.2_genomic.fna	Wien_GCA_008484905.fasta	GCA_008484905.1	GCA_008484905.1	b	l,w	1,4,12,[27]		PASS	B	Wien	Wien	Wien	Wien
1889728372	0.621212	125	enterica	/local/workdir/ram524/Mississippi_2019/worley_additional_serovars/sistr/Wippra_GCA_002066965_1.fasta	Wippra_GCA_002066965_1.fasta	GCA_002066965_1.fasta	GCA_002066965	z10	z6	6,8	WARNING: Only matched 125 cgMLST330 loci. Min threshold for confident serovar prediction from cgMLST is 297.0	WARNING	C2-C3	Molade|Wippra	Molade|Wippra	I 4,[5],12:i:-	Wippra
1225403132	0.0212121	323	enterica	/local/workdir/ram524/Mississippi_2019/worley_additional_serovars/sistr/Woodinville_GCA_007690125.fasta	Woodinville_GCA_007690125.fasta	GCA_007690125.fasta	GCA_007690125	c	e,n,x	11		PASS	F	Woodinville	Namibia|Woodinville	Woodinville	Woodinville
555700551	0.00606061	328	enterica	/local/workdir/ram524/Mississippi_2019/serovars_added_9MAY_20/ncbi-genomes-2020-05-09/GCA_010705145.1_PDT000054106.2_genomic.fna	Worb_GCA_010705145.fasta	GCA_010705145.1	GCA_010705145.1	a	e,n,x	9,46		PASS	D2	Worb	Baildon|Lomalinda	Worb	Worb
3947075640	0.0151515	325	enterica	/local/workdir/ram524/Mississippi_2019/worley_additional_serovars/sistr/Worthington_GCA_003073515.fasta	Worthington_GCA_003073515.fasta	GCA_003073515.fasta	GCA_003073515	z	l,w	1,13,23		PASS	G	Worthington	Worthington	Worthington	Worthington
2875802492	0.778788	73	enterica	/local/workdir/ram524/Mississippi_2019/serovars_added_9MAY_20/ncbi-genomes-2020-05-09/GCA_007160505.1_PDT000327395.1_genomic.fna	Yaba_GCA_007160505.fasta	GCA_007160505.1	GCA_007160505.1	b	e,n,z15	3,{10}{15}	WARNING: Only matched 73 cgMLST330 loci. Min threshold for confident serovar prediction from cgMLST is 297.0	WARNING	E1	Kande|Yaba	Kande|Yaba	Kentucky	Yaba
3948617280	0.0030303	329	enterica	/local/workdir/ram524/Mississippi_2019/worley_additional_serovars/sistr/Yarrabah_GCA_003872355.fasta	Yarrabah_GCA_003872355.fasta	GCA_003872355.fasta	GCA_003872355	y	1,7	13,23		PASS	G	Yarrabah	Pomona	Yarrabah	Yarrabah
571061463	0.00606061	328	enterica	/local/workdir/ram524/Mississippi_2019/worley_additional_serovars/sistr/Yoruba_GCA_003877875.fasta	Yoruba_GCA_003877875.fasta	GCA_003877875.fasta	GCA_003877875	c	l,w	16		PASS	I	Yoruba	Yoruba	Yoruba	Yoruba
899280414	0.106061	295	enterica	/local/workdir/ram524/Mississippi_2019/worley_additional_serovars/sistr/Zanzibar_GCA_007368445.fasta	Zanzibar_GCA_007368445.fasta	GCA_007368445.fasta	GCA_007368445	k	1,5	3,{10}{15}	WARNING: Only matched 295 cgMLST330 loci. Min threshold for confident serovar prediction from cgMLST is 297.0	WARNING	E1	Zanzibar	Oesterbro|Zanzibar	Zanzibar	Zanzibar
