# Supplementary material for: Phylogeographic Clustering Suggests that Distinct Clades of Salmonella enterica Serovar Mississippi Are Endemic in Australia, the United Kingdom, and the United States
Source: mSphere. 2021 Sep 22;6(5):e00485-21. doi: 10.1128/mSphere.00485-21 (PMC8550085; doi:10.1128/mSphere.00485-21)
Supplement: DATA SET S2 [file msphere.00485-21-sd002.xlsx]

## Sheet: Sheet 1
Strain	Serovar (Reported)	Location (general)	Clade	Isolation Source	Isolation type	Collection Year	SNP Cluster1	BioSample	Platform	Run2	sistr_serovar	sistr_cgMLST_warning	sistr_serogroup	phase 2	BioProject	Quast #Contigs	Quast Length	Quast N50
PNUSAS037299	Mississippi	USA	Ai	stool	clinical	2018		SAMN08832606	ILLUMINA	SRR6926980	Mississippi	0	G	1,5	PRJNA230403	182	4553721	46382
PNUSAS020281	Mississippi	USA	Ai	stool	clinical	2017	PDS000047837.1	SAMN07662582	ILLUMINA	SRR6060369	Mississippi	0	G	1,5	PRJNA230403	140	4607356	69736
PNUSAS036644	Mississippi	USA	Ai	stool	clinical	2017		SAMN08774743	ILLUMINA	SRR6881304	Mississippi	0	G	1,5	PRJNA230403	136	4609919	62442
PNUSAS033857	Mississippi	USA	Ai	stool	clinical	2017	PDS000018731.4	SAMN08543841	ILLUMINA	SRR6729986	Mississippi	0	G	1,5	PRJNA230403	123	4638120	93808
SAL-18-VL-LA-TX-0021	Mississippi	USA	Ai	Feces (Equus caballus)	environmental/other	2018		SAMN12056333	ILLUMINA	SRR9301038	Mississippi	WARNING: Only matched 265 cgMLST330 loci. Min threshold for confident serovar prediction from cgMLST is 297.0	G	1,5	PRJNA324575	118	4702449	76904
PNUSAS029006	Mississippi	USA	Ai	stool	clinical	2017	PDS000050020.1	SAMN08105175	ILLUMINA	SRR6334852	Mississippi	WARNING: Only matched 267 cgMLST330 loci. Min threshold for confident serovar prediction from cgMLST is 297.0	G	1,5	PRJNA230403	118	4601668	76920
PNUSAS016510	Mississippi	USA	Ai	stool	clinical	2017		SAMN07277966	ILLUMINA	SRR5787127	Mississippi	0	G	1,5	PRJNA230403	109	4662595	85833
PNUSAS035092	Mississippi	USA	Ai	blood	clinical	2018		SAMN08773224	ILLUMINA	SRR6879621	Mississippi	0	G	1,5	PRJNA230403	107	4584799	93613
FSL_R8_2593	Mississippi	USA	Ai	human	clinical	2008		SAMN21302736	ILLUMINA		Mississippi	0	G	1,5	PRJNA634019	90	4857193	190004
PNUSAS038116	Mississippi	USA	Ai	stool	clinical	2017	PDS000015222.10	SAMN08916456	ILLUMINA	SRR6984412	Mississippi	0	G	1,5	PRJNA230403	89	4618152	113470
PNUSAS012427	Mississippi	USA	Ai	stool	clinical	2016	PDS000029683.2	SAMN06847286	ILLUMINA	SRR5501131	Mississippi	WARNING: Only matched 295 cgMLST330 loci. Min threshold for confident serovar prediction from cgMLST is 297.0	G	1,5	PRJNA230403	87	4675729	92600
PNUSAS030225	Mississippi	USA	Ai	stool	clinical	2017		SAMN08196833	ILLUMINA	SRR6396482	Mississippi	0	G	1,5	PRJNA230403	84	4616890	108314
PNUSAS007956	Mississippi	USA	Ai	stool	clinical	2016	PDS000026581.29	SAMN06283480	ILLUMINA	SRR5221415	Mississippi	0	G	1,5	PRJNA230403	79	4799477	131248
2015K-0702	Mississippi	USA	Ai	stool	clinical	2014		SAMN04308847	ILLUMINA	SRR2969502	Mississippi	WARNING: Only matched 267 cgMLST330 loci. Min threshold for confident serovar prediction from cgMLST is 297.0	G	1,5	PRJNA230403	78	4770656	163456
PNUSAS005719	Mississippi	USA	Ai	stool	clinical	2016		SAMN06093963	ILLUMINA	SRR5081419	Mississippi	WARNING: Only matched 296 cgMLST330 loci. Min threshold for confident serovar prediction from cgMLST is 297.0	G	1,5	PRJNA230403	73	4601465	149620
PNUSAS009657	Mississippi	USA	Ai	stool	clinical	2016		SAMN06481434	ILLUMINA	SRR5360977	Mississippi	WARNING: Only matched 294 cgMLST330 loci. Min threshold for confident serovar prediction from cgMLST is 297.0	G	1,5	PRJNA230403	73	4716892	163696
PNUSAS015684	Mississippi	USA	Ai	stool	clinical	2016	PDS000026581.29	SAMN07236718	ILLUMINA	SRR5714252	Mississippi	0	G	1,5	PRJNA230403	73	4864077	165787
PNUSAS004810	Mississippi	USA	Ai	stool	clinical	2016	PDS000028694.1	SAMN05931180	ILLUMINA	SRR4450041	Mississippi	0	G	1,5	PRJNA230403	72	4649366	157130
PNUSAS005167	Mississippi	USA	Ai	urine	clinical	2016	PDS000011919.19	SAMN05991016	ILLUMINA	SRR5017162	Mississippi	WARNING: Only matched 295 cgMLST330 loci. Min threshold for confident serovar prediction from cgMLST is 297.0	G	1,5	PRJNA230403	72	4705710	162339
PNUSAS034216	Mississippi	USA	Ai	stool	clinical	2017	PDS000028642.1	SAMN08584116	ILLUMINA	SRR6766170	Mississippi	0	G	1,5	PRJNA230403	72	4614447	137284
267005	Mississippi	UK	Ai		environmental/other	2016	PDS000046827.2	SAMN09652070	ILLUMINA	SRR7516733	Mississippi	WARNING: Only matched 295 cgMLST330 loci. Min threshold for confident serovar prediction from cgMLST is 297.0	G	1,5	PRJNA248792	71	4599823	125224
PNUSAS034401	Mississippi	USA	Ai	stool	clinical	2017		SAMN08607499	ILLUMINA	SRR6782655	Mississippi	0	G	1,5	PRJNA230403	71	4818577	161280
PNUSAS011435	Mississippi	USA	Ai	stool	clinical	2016	PDS000029438.2	SAMN06704950	ILLUMINA	SRR5438419	Mississippi	0	G	1,5	PRJNA230403	70	4656963	188108
PNUSAS013250	Mississippi	USA	Ai	stool	clinical	2017		SAMN07151065	ILLUMINA	SRR5584848	Mississippi	0	G	1,5	PRJNA230403	70	4775724	172980
PNUSAS011428	Mississippi	USA	Ai	stool	clinical	2016	PDS000029438.2	SAMN06704943	ILLUMINA	SRR5438406	Mississippi	0	G	1,5	PRJNA230403	69	4657593	188108
PNUSAS032480	Mississippi	USA	Ai	stool	clinical	2018		SAMN08383329	ILLUMINA	SRR6514802	Mississippi	WARNING: Only matched 261 cgMLST330 loci. Min threshold for confident serovar prediction from cgMLST is 297.0	G	1,5	PRJNA230403	69	4794101	192619
PNUSAS010348	Mississippi	USA	Ai	stool	clinical	2017	PDS000026581.29	SAMN06621937	ILLUMINA	SRR5366178	Mississippi	0	G	1,5	PRJNA230403	68	4831946	157138
PNUSAS024041	Mississippi	USA	Ai	stool	clinical	2017	PDS000016902.12	SAMN07694685	ILLUMINA	SRR6231034	Mississippi	WARNING: Only matched 296 cgMLST330 loci. Min threshold for confident serovar prediction from cgMLST is 297.0	G	1,5	PRJNA230403	68	4670900	127528
PNUSAS020993	Mississippi	USA	Ai		clinical	2017	PDS000028642.1	SAMN07567068	ILLUMINA	SRR6014320	Mississippi	0	G	1,5	PRJNA230403	67	4645486	160204
2015K-0701	Mississippi	USA	Ai	stool	clinical	2014	PDS000015482.5	SAMN04308846	ILLUMINA	SRR2969501	Mississippi	WARNING: Only matched 261 cgMLST330 loci. Min threshold for confident serovar prediction from cgMLST is 297.0	G	1,5	PRJNA230403	67	4632679	153354
PNUSAS021453	Mississippi	USA	Ai	stool	clinical	2017	PDS000028622.5	SAMN07573677	ILLUMINA	SRR6019700	Mississippi	0	G	1,5	PRJNA230403	66	4710249	206105
PNUSAS013718	Mississippi	USA	Ai	stool	clinical	2016	PDS000026581.29	SAMN07120579	ILLUMINA	SRR5581632	Mississippi	0	G	1,5	PRJNA230403	66	4826940	151610
PNUSAS033221	Mississippi	USA	Ai	stool	clinical	2017	PDS000048539.3	SAMN08567611	ILLUMINA	SRR6750515	Mississippi	WARNING: Only matched 296 cgMLST330 loci. Min threshold for confident serovar prediction from cgMLST is 297.0	G	1,5	PRJNA230403	65	4593473	148365
PNUSAS034811	Mississippi	USA	Ai	stool	clinical	2017		SAMN08622923	ILLUMINA	SRR6791839	Mississippi	WARNING: Only matched 293 cgMLST330 loci. Min threshold for confident serovar prediction from cgMLST is 297.0	G	1,5	PRJNA230403	64	4716047	154187
PNUSAS034527	Mississippi	USA	Ai	stool	clinical	2017	PDS000026581.29	SAMN08773414	ILLUMINA	SRR6879897	Mississippi	0	G	1,5	PRJNA230403	64	4833644	189745
PNUSAS035326	Mississippi	USA	Ai	stool	clinical	2017	PDS000019344.4	SAMN08773442	ILLUMINA	SRR6879917	Mississippi	0	G	1,5	PRJNA230403	64	4648519	170309
PNUSAS035494	Mississippi	USA	Ai	stool	clinical	2017	PDS000028622.5	SAMN08773457	ILLUMINA	SRR6879924	Mississippi	0	G	1,5	PRJNA230403	64	4713473	171541
PNUSAS033400	Mississippi	USA	Ai	stool	clinical	2018	PDS000025809.5	SAMN08471093	ILLUMINA	SRR6676537	Mississippi	WARNING: Only matched 264 cgMLST330 loci. Min threshold for confident serovar prediction from cgMLST is 297.0	G	1,5	PRJNA230403	63	4720686	190071
PNUSAS004450	Mississippi	USA	Ai	stool	clinical	2016		SAMN05868018	ILLUMINA	SRR4418380	Mississippi	0	G	1,5	PRJNA230403	63	4713464	169478
PNUSAS015208	Mississippi	USA	Ai	stool	clinical	2016		SAMN07194019	ILLUMINA	SRR5659681	Mississippi	0	G	1,5	PRJNA230403	63	4860795	189746
PNUSAS035137	Mississippi	USA	Ai	stool	clinical	2017		SAMN08639008	ILLUMINA	SRR6809279	Mississippi	0	G	1,5	PRJNA230403	63	4594815	170302
V-CLASP-D-27-1	Mississippi	USA	Ai	feces	environmental/other	2013	PDS000014898.4	SAMN05417575	ILLUMINA	SRR3933118	Mississippi	0	G	1,5	PRJNA314600	62	4621449	141045
PNUSAS023502	Mississippi	USA	Ai	stool	clinical	2017		SAMN07776263	ILLUMINA	SRR6178074	Mississippi	WARNING: Only matched 262 cgMLST330 loci. Min threshold for confident serovar prediction from cgMLST is 297.0	G	1,5	PRJNA230403	62	4761136	202453
PNUSAS006326	Mississippi	USA	Ai	stool	clinical	2016	PDS000028622.5	SAMN06180163	ILLUMINA	SRR5144290	Mississippi	0	G	1,5	PRJNA230403	61	4712201	191010
PNUSAS011427	Mississippi	USA	Ai	stool	clinical	2016		SAMN06704942	ILLUMINA	SRR5438414	Mississippi	0	G	1,5	PRJNA230403	61	4618111	168583
PNUSAS025359	Mississippi	USA	Ai	stool	clinical	2017	PDS000033082.3	SAMN07788214	ILLUMINA	SRR6192602	Mississippi	WARNING: Only matched 295 cgMLST330 loci. Min threshold for confident serovar prediction from cgMLST is 297.0	G	1,5	PRJNA230403	61	4675284	187262
PNUSAS028850	Mississippi	USA	Ai	stool	clinical	2017		SAMN08386643	ILLUMINA	SRR6514848	Mississippi	0	G	1,5	PRJNA230403	61	4620795	149542
PNUSAS009320	Mississippi	USA	Ai	stool	clinical	2016	PDS000011919.19	SAMN06555440	ILLUMINA	SRR5361067	Mississippi	WARNING: Only matched 296 cgMLST330 loci. Min threshold for confident serovar prediction from cgMLST is 297.0	G	1,5	PRJNA230403	60	4716655	149664
PNUSAS011429	Mississippi	USA	Ai	stool	clinical	2016	PDS000036157.6	SAMN06704944	ILLUMINA	SRR5438416	Mississippi	0	G	1,5	PRJNA230403	60	4767364	172053
PNUSAS002148	Mississippi	USA	Ai	stool	clinical	2015	PDS000048173.2	SAMN05170935	ILLUMINA	SRR3593750	Mississippi	0	G	1,5	PRJNA230403	59	4711491	172651
PNUSAS011426	Mississippi	USA	Ai	stool	clinical	2016	PDS000011919.19	SAMN06704941	ILLUMINA	SRR5438413	Mississippi	WARNING: Only matched 295 cgMLST330 loci. Min threshold for confident serovar prediction from cgMLST is 297.0	G	1,5	PRJNA230403	59	4718145	202439
PNUSAS016518	Mississippi	USA	Ai	stool	clinical	2017		SAMN07277973	ILLUMINA	SRR5787146	Mississippi	WARNING: Only matched 295 cgMLST330 loci. Min threshold for confident serovar prediction from cgMLST is 297.0	G	1,5	PRJNA230403	59	4643910	205949
PNUSAS004522	Mississippi	USA	Ai	stool	clinical	2016		SAMN05913838	ILLUMINA	SRR4432544	Mississippi	WARNING: Only matched 295 cgMLST330 loci. Min threshold for confident serovar prediction from cgMLST is 297.0	G	1,5	PRJNA230403	58	4673059	173095
PNUSAS006105	Mississippi	USA	Ai	stool	clinical	2016	PDS000027800.1	SAMN06132010	ILLUMINA	SRR5110767	Mississippi	WARNING: Only matched 295 cgMLST330 loci. Min threshold for confident serovar prediction from cgMLST is 297.0	G	1,5	PRJNA230403	58	4681007	171409
PNUSAS033986	Mississippi	USA	Ai	urine	clinical	2017	PDS000027800.1	SAMN08567743	ILLUMINA	SRR6750586	Mississippi	WARNING: Only matched 296 cgMLST330 loci. Min threshold for confident serovar prediction from cgMLST is 297.0	G	1,5	PRJNA230403	57	4679965	233690
PNUSAS024176	Mississippi	USA	Ai	stool	clinical	2017	PDS000016902.12	SAMN07746378	ILLUMINA	SRR6158755	Mississippi	WARNING: Only matched 296 cgMLST330 loci. Min threshold for confident serovar prediction from cgMLST is 297.0	G	1,5	PRJNA230403	57	4715753	197706
2015K-0706	Mississippi	USA	Ai		clinical	2013		SAMN04308843	ILLUMINA	SRR2969498	Mississippi	WARNING: Only matched 259 cgMLST330 loci. Min threshold for confident serovar prediction from cgMLST is 297.0	G	1,5	PRJNA230403	57	4625112	165366
PNUSAS007622	Mississippi	USA	Ai	stool	clinical	2016	PDS000029683.2	SAMN06250867	ILLUMINA	SRR5201401	Mississippi	WARNING: Only matched 295 cgMLST330 loci. Min threshold for confident serovar prediction from cgMLST is 297.0	G	1,5	PRJNA230403	57	4684595	194274
PNUSAS009001	Mississippi	USA	Ai	stool	clinical	2016	PDS000028752.1	SAMN06350916	ILLUMINA	SRR5281998	Mississippi	0	G	1,5	PRJNA230403	57	4718037	202439
PNUSAS021263	Mississippi	USA	Ai	stool	clinical	2017	PDS000048539.3	SAMN07595951	ILLUMINA	SRR6026026	Mississippi	0	G	1,5	PRJNA230403	57	4741986	207188
PNUSAS033415	Mississippi	USA	Ai	stool	clinical	2018		SAMN08471325	ILLUMINA	SRR6676556	Mississippi	WARNING: Only matched 260 cgMLST330 loci. Min threshold for confident serovar prediction from cgMLST is 297.0	G	1,5	PRJNA230403	57	4639567	188663
PNUSAS006101	Mississippi	USA	Ai	stool	clinical	2016	PDS000037783.2	SAMN06132008	ILLUMINA	SRR5145222	Mississippi	WARNING: Only matched 294 cgMLST330 loci. Min threshold for confident serovar prediction from cgMLST is 297.0	G	1,5	PRJNA230403	56	4659626	206113
PNUSAS035313	Mississippi	USA	Ai	stool	clinical	2017	PDS000018731.4	SAMN08922740	ILLUMINA	SRR6994842	Mississippi	0	G	1,5	PRJNA230403	55	4648134	189744
PNUSAS004117	Mississippi	USA	Ai	stool	clinical	2016	PDS000028299.4	SAMN05826192	ILLUMINA	SRR4416102	Mississippi	0	G	1,5	PRJNA230403	55	4620637	162128
PNUSAS035491	Mississippi	USA	Ai	urine	clinical	2017		SAMN08773432	ILLUMINA	SRR6879928	Mississippi	WARNING: Only matched 295 cgMLST330 loci. Min threshold for confident serovar prediction from cgMLST is 297.0	G	1,5	PRJNA230403	55	4601052	202250
PNUSAS005368	Mississippi	USA	Ai	stool	clinical	2016	PDS000029683.2	SAMN06212692	ILLUMINA	SRR5184237	Mississippi	WARNING: Only matched 295 cgMLST330 loci. Min threshold for confident serovar prediction from cgMLST is 297.0	G	1,5	PRJNA230403	54	4680718	194274
PNUSAS007326	Mississippi	USA	Ai	stool	clinical	2016		SAMN06236400	ILLUMINA	SRR5195423	Mississippi	0	G	1,5	PRJNA230403	54	4581019	188659
PNUSAS009003	Mississippi	USA	Ai	stool	clinical	2016	PDS000028752.1	SAMN06350918	ILLUMINA	SRR5281997	Mississippi	0	G	1,5	PRJNA230403	54	4718986	194274
PNUSAS012208	Mississippi	USA	Ai	stool	clinical	2016	PDS000028272.8	SAMN06840066	ILLUMINA	SRR5489022	Mississippi	0	G	1,5	PRJNA230403	54	4684603	206087
PNUSAS021473	Mississippi	USA	Ai	stool	clinical	2017		SAMN07735762	ILLUMINA	SRR6130297	Mississippi	WARNING: Only matched 260 cgMLST330 loci. Min threshold for confident serovar prediction from cgMLST is 297.0	G	1,5	PRJNA230403	54	4731964	203402
PNUSAS027183	Mississippi	USA	Ai	stool	clinical	2017		SAMN07842068	ILLUMINA	SRR6249426	Mississippi	0	G	1,5	PRJNA230403	54	4827963	211914
PNUSAS025799	Mississippi	USA	Ai	stool	clinical	2017	PDS000028273.1	SAMN07957743	ILLUMINA	SRR6249669	Mississippi	0	G	1,5	PRJNA230403	53	4622109	188309
PNUSAS001622	Mississippi	USA	Ai	stool	clinical	2015	PDS000028757.10	SAMN04506152	ILLUMINA	SRR3185060	Mississippi	0	G	1,5	PRJNA230403	53	4652059	176947
PNUSAS004278	Mississippi	USA	Ai	stool	clinical	2016		SAMN05860973	ILLUMINA	SRR4414118	Mississippi	0	G	1,5	PRJNA230403	53	4595545	210208
PNUSAS008050	Mississippi	USA	Ai	stool	clinical	2016	PDS000029683.2	SAMN06281837	ILLUMINA	SRR5238339	Mississippi	WARNING: Only matched 295 cgMLST330 loci. Min threshold for confident serovar prediction from cgMLST is 297.0	G	1,5	PRJNA230403	52	4684826	202425
PNUSAS006256	Mississippi	USA	Ai	stool	clinical	2016	PDS000028299.4	SAMN06132020	ILLUMINA	SRR5360966	Mississippi	0	G	1,5	PRJNA230403	52	4621139	202332
2015AM-0948	Mississippi	USA	Ai	stool	clinical	2015	PDS000028752.1	SAMN07498735	ILLUMINA	SRR5927420	Mississippi	0	G	1,5	PRJNA230403	51	4717884	228156
PNUSAS027643	Mississippi	USA	Ai	stool	clinical	2017	PDS000017283.2	SAMN07976502	ILLUMINA	SRR6300181	Mississippi	WARNING: Only matched 264 cgMLST330 loci. Min threshold for confident serovar prediction from cgMLST is 297.0	G	1,5	PRJNA230403	51	4672368	159835
PNUSAS008604	Mississippi	USA	Ai	stool	clinical	2016		SAMN06339010	ILLUMINA	SRR5270245	Mississippi	WARNING: Only matched 288 cgMLST330 loci. Min threshold for confident serovar prediction from cgMLST is 297.0	G	1,5	PRJNA230403	51	4686506	194279
PNUSAS015502	Mississippi	USA	Ai	stool	clinical	2017		SAMN07455840	ILLUMINA	SRR5921410	Mississippi	0	G	1,5	PRJNA230403	51	4771123	203342
PNUSAS025353	Mississippi	USA	Ai	stool	clinical	2017		SAMN07788208	ILLUMINA	SRR6192510	Mississippi	WARNING: Only matched 266 cgMLST330 loci. Min threshold for confident serovar prediction from cgMLST is 297.0	G	1,5	PRJNA230403	51	4565956	203231
PNUSAS016574	Mississippi	USA	Ai	stool	clinical	2007	PDS000042258.2	SAMN07270040	ILLUMINA	SRR5799591	Mississippi	WARNING: Only matched 296 cgMLST330 loci. Min threshold for confident serovar prediction from cgMLST is 297.0	G	1,5	PRJNA230403	50	4619730	211923
PNUSAS013708	Mississippi	USA	Ai	stool	clinical	2016	PDS000029294.2	SAMN07120569	ILLUMINA	SRR5578818	Mississippi	WARNING: Only matched 296 cgMLST330 loci. Min threshold for confident serovar prediction from cgMLST is 297.0	G	1,5	PRJNA230403	50	4654515	273661
PNUSAS015497	Mississippi	USA	Ai	stool	clinical	2017		SAMN07595946	ILLUMINA	SRR6025997	Mississippi	0	G	1,5	PRJNA230403	50	4622452	203333
PNUSAS034065	Mississippi	USA	Ai	stool	clinical	2018	PDS000039262.1	SAMN08579824	ILLUMINA	SRR6760562	Mississippi	0	G	1,5	PRJNA230403	49	4605877	194658
PNUSAS011228	Mississippi	USA	Ai	stool	clinical	2016		SAMN06677816	ILLUMINA	SRR5436959	Mississippi	0	G	1,5	PRJNA230403	49	4705677	210383
PNUSAS025772	Mississippi	USA	Ai	stool	clinical	2017	PDS000048399.2	SAMN07843264	ILLUMINA	SRR6243621	Mississippi	WARNING: Only matched 258 cgMLST330 loci. Min threshold for confident serovar prediction from cgMLST is 297.0	G	1,5	PRJNA230403	48	4752848	193872
PNUSAS015511	Mississippi	USA	Ai	blood	clinical	2017	PDS000048539.3	SAMN07213841	ILLUMINA	SRR5921423	Mississippi	0	G	1,5	PRJNA230403	47	4598676	213206
PNUSAS015480	Mississippi	USA	Ai	blood	clinical	2017		SAMN07213836	ILLUMINA	SRR5682789	Mississippi	0	G	1,5	PRJNA230403	47	4629612	203561
PNUSAS033762	Mississippi	USA	Ai	stool	clinical	2017		SAMN08543713	ILLUMINA	SRR6729967	Mississippi	0	G	1,5	PRJNA230403	47	4623532	211914
PNUSAS014451	Mississippi	USA	Ai	stool	clinical	2017		SAMN07163506	ILLUMINA	SRR5628590	Mississippi	0	G	1,5	PRJNA230403	46	4617038	211914
PNUSAS015499	Mississippi	USA	Ai	urine	clinical	2017		SAMN07455837	ILLUMINA	SRR5921397	Mississippi	0	G	1,5	PRJNA230403	46	4597221	227870
PNUSAS019832	Mississippi	USA	Ai	stool	clinical	2017		SAMN07498978	ILLUMINA	SRR5948462	Mississippi	0	G	1,5	PRJNA230403	45	4618343	211913
2015AM-1510	Mississippi	USA	Ai	stool	clinical	2015		SAMN07341684	ILLUMINA	SRR5816803	Mississippi	WARNING: Only matched 289 cgMLST330 loci. Min threshold for confident serovar prediction from cgMLST is 297.0	G	1,5	PRJNA230403	43	4657038	219458
PNUSAS015482	Mississippi	USA	Ai	stool	clinical	2017	PDS000050774.1	SAMN07455829	ILLUMINA	SRR5921414	Mississippi	0	G	1,5	PRJNA230403	42	4686168	231330
2015AM-1878	Mississippi	USA	Ai	stool	clinical	2015		SAMN07498603	ILLUMINA	SRR5927286	Mississippi	0	G	1,5	PRJNA230403	41	4624438	233705
2015AM-1876	Mississippi	USA	Ai	stool	clinical	2015	PDS000028757.10	SAMN07498641	ILLUMINA	SRR5927331	Mississippi	WARNING: Only matched 296 cgMLST330 loci. Min threshold for confident serovar prediction from cgMLST is 297.0	G	1,5	PRJNA230403	39	4600890	233700
2015AM-1877	Mississippi	USA	Ai	stool	clinical	2015	PDS000037661.1	SAMN07498642	ILLUMINA	SRR5927337	Mississippi	0	G	1,5	PRJNA230403	39	4601583	257281
2015AM-1879	Mississippi	USA	Ai	stool	clinical	2015		SAMN07498535	ILLUMINA	SRR5927279	Mississippi	0	G	1,5	PRJNA230403	36	4602102	236064
AUSMDU00020866	Mississippi	Australia	Aii		environmental/other	2014	PDS000050740.1	SAMN12769721	ILLUMINA	SRR10127315	Mississippi	WARNING: Only matched 233 cgMLST330 loci. Min threshold for confident serovar prediction from cgMLST is 297.0	G	1,5	PRJNA319593	124	4700507	93988
AUSMDU00020865	Mississippi	Australia	Aii		clinical	2014		SAMN12769720	ILLUMINA	SRR10127316	Mississippi	WARNING: Only matched 233 cgMLST330 loci. Min threshold for confident serovar prediction from cgMLST is 297.0	G	1,5	PRJNA319593	111	4634868	93939
AUSMDU00020806	Mississippi	Australia	Aii		environmental/other	2009		SAMN12769661	ILLUMINA	SRR10127381	Mississippi	WARNING: Only matched 235 cgMLST330 loci. Min threshold for confident serovar prediction from cgMLST is 297.0	G	1,5	PRJNA319593	110	4637723	103695
AUSMDU00020863	Mississippi	Australia	Aii		clinical	2014	PDS000050733.1	SAMN12769718	ILLUMINA	SRR10127319	Mississippi	WARNING: Only matched 231 cgMLST330 loci. Min threshold for confident serovar prediction from cgMLST is 297.0	G	1,5	PRJNA319593	106	4699468	96363
AUSMDU00020868	Mississippi	Australia	Aii		environmental/other	2014	PDS000050737.1	SAMN12769723	ILLUMINA	SRR10127313	Mississippi	WARNING: Only matched 233 cgMLST330 loci. Min threshold for confident serovar prediction from cgMLST is 297.0	G	1,5	PRJNA319593	102	4634345	100089
AUSMDU00020811	Mississippi	Australia	Aii		environmental/other	2009		SAMN12769666	ILLUMINA	SRR10127376	Mississippi	WARNING: Only matched 232 cgMLST330 loci. Min threshold for confident serovar prediction from cgMLST is 297.0	G	1,5	PRJNA319593	100	4735728	95806
AUSMDU00020851	Mississippi	Australia	Aii		clinical	2013	PDS000050743.2	SAMN12769706	ILLUMINA	SRR10127332	Mississippi	WARNING: Only matched 236 cgMLST330 loci. Min threshold for confident serovar prediction from cgMLST is 297.0	G	1,5	PRJNA319593	99	4637480	128465
AUSMDU00020864	Mississippi	Australia	Aii		clinical	2014	PDS000050733.1	SAMN12769719	ILLUMINA	SRR10127318	Mississippi	WARNING: Only matched 230 cgMLST330 loci. Min threshold for confident serovar prediction from cgMLST is 297.0	G	1,5	PRJNA319593	98	4698697	103139
AUSMDU00020832	Mississippi	Australia	Aii		clinical	2012	PDS000050735.2	SAMN12769687	ILLUMINA	SRR10127353	Mississippi	WARNING: Only matched 232 cgMLST330 loci. Min threshold for confident serovar prediction from cgMLST is 297.0	G	1,5	PRJNA319593	97	4650355	95657
AUSMDU00020853	Mississippi	Australia	Aii		clinical	2013	PDS000050733.1	SAMN12769708	ILLUMINA	SRR10127330	Mississippi	WARNING: Only matched 231 cgMLST330 loci. Min threshold for confident serovar prediction from cgMLST is 297.0	G	1,5	PRJNA319593	95	4697302	101673
AUSMDU00020870	Mississippi	Australia	Aii		clinical	2014		SAMN12769725	ILLUMINA	SRR10127311	Mississippi	WARNING: Only matched 235 cgMLST330 loci. Min threshold for confident serovar prediction from cgMLST is 297.0	G	1,5	PRJNA319593	93	4605465	100988
AUSMDU00020867	Mississippi	Australia	Aii		clinical	2014		SAMN12769722	ILLUMINA	SRR10127314	Mississippi	WARNING: Only matched 232 cgMLST330 loci. Min threshold for confident serovar prediction from cgMLST is 297.0	G	1,5	PRJNA319593	86	4716279	103173
AUSMDU00020805	Mississippi	Australia	Aii		environmental/other	2008	PDS000050734.2	SAMN12769660	ILLUMINA	SRR10127382	Mississippi	WARNING: Only matched 232 cgMLST330 loci. Min threshold for confident serovar prediction from cgMLST is 297.0	G	1,5	PRJNA319593	86	4605097	102784
AUSMDU00020807	Mississippi	Australia	Aii		environmental/other	2009	PDS000050732.1	SAMN12769662	ILLUMINA	SRR10127380	Mississippi	WARNING: Only matched 232 cgMLST330 loci. Min threshold for confident serovar prediction from cgMLST is 297.0	G	1,5	PRJNA319593	85	4706212	101924
AUSMDU00020812	Mississippi	Australia	Aii		environmental/other	2009	PDS000050733.1	SAMN12769667	ILLUMINA	SRR10127375	Mississippi	WARNING: Only matched 232 cgMLST330 loci. Min threshold for confident serovar prediction from cgMLST is 297.0	G	1,5	PRJNA319593	83	4676008	97127
AUSMDU00020873	Mississippi	Australia	Aii		clinical	2014		SAMN12769728	ILLUMINA	SRR10127308	Mississippi	WARNING: Only matched 235 cgMLST330 loci. Min threshold for confident serovar prediction from cgMLST is 297.0	G	1,5	PRJNA319593	83	4931649	117684
AUSMDU00020869	Mississippi	Australia	Aii		clinical	2014	PDS000050735.2	SAMN12769724	ILLUMINA	SRR10127312	Mississippi	WARNING: Only matched 233 cgMLST330 loci. Min threshold for confident serovar prediction from cgMLST is 297.0	G	1,5	PRJNA319593	81	4592675	153169
AUSMDU00020822	Mississippi	Australia	Aii		clinical	2011	PDS000050744.1	SAMN12769677	ILLUMINA	SRR10127364	Mississippi	WARNING: Only matched 234 cgMLST330 loci. Min threshold for confident serovar prediction from cgMLST is 297.0	G	1,5	PRJNA319593	81	4641732	132322
AUSMDU00020821	Mississippi	Australia	Aii		clinical	2011		SAMN12769676	ILLUMINA	SRR10127365	Mississippi	WARNING: Only matched 231 cgMLST330 loci. Min threshold for confident serovar prediction from cgMLST is 297.0	G	1,5	PRJNA319593	81	4687036	126048
AUSMDU00004674	Mississippi	Australia	Aii		clinical	2008		SAMN12769749	ILLUMINA	SRR10127497	Mississippi	WARNING: Only matched 209 cgMLST330 loci. Min threshold for confident serovar prediction from cgMLST is 297.0	G	1,5	PRJNA319593	79	4538375	133061
AUSMDU00020834	Mississippi	Australia	Aii		environmental/other	2012	PDS000050730.1	SAMN12769689	ILLUMINA	SRR10127351	Mississippi	WARNING: Only matched 234 cgMLST330 loci. Min threshold for confident serovar prediction from cgMLST is 297.0	G	1,5	PRJNA319593	78	4644810	139235
AUSMDU00020781	Mississippi	Australia	Aii		environmental/other	2000		SAMN12769636	ILLUMINA	SRR10127350	Mississippi	WARNING: Only matched 235 cgMLST330 loci. Min threshold for confident serovar prediction from cgMLST is 297.0	G	1,5	PRJNA319593	78	4612425	101675
AUSMDU00020813	Mississippi	Australia	Aii		environmental/other	2009		SAMN12769668	ILLUMINA	SRR10127374	Mississippi	WARNING: Only matched 230 cgMLST330 loci. Min threshold for confident serovar prediction from cgMLST is 297.0	G	1,5	PRJNA319593	78	4832019	173877
AUSMDU00020785	Mississippi	Australia	Aii		environmental/other	2003	PDS000050737.1	SAMN12769640	ILLUMINA	SRR10127518	Mississippi	WARNING: Only matched 232 cgMLST330 loci. Min threshold for confident serovar prediction from cgMLST is 297.0	G	1,5	PRJNA319593	78	4645126	160382
AUSMDU00020850	Mississippi	Australia	Aii		clinical	2013	PDS000050734.2	SAMN12769705	ILLUMINA	SRR10127333	Mississippi	WARNING: Only matched 233 cgMLST330 loci. Min threshold for confident serovar prediction from cgMLST is 297.0	G	1,5	PRJNA319593	77	4606710	138786
AUSMDU00004672	Mississippi	Australia	Aii		clinical	2008		SAMN12769747	ILLUMINA	SRR10127499	Mississippi	WARNING: Only matched 231 cgMLST330 loci. Min threshold for confident serovar prediction from cgMLST is 297.0	G	1,5	PRJNA319593	77	4639812	140402
AUSMDU00004670	Mississippi	Australia	Aii		clinical	2008	PDS000050739.1	SAMN12769745	ILLUMINA	SRR10127501	Mississippi	WARNING: Only matched 233 cgMLST330 loci. Min threshold for confident serovar prediction from cgMLST is 297.0	G	1,5	PRJNA319593	77	4641145	138659
AUSMDU00020817	Mississippi	Australia	Aii		clinical	2011		SAMN12769672	ILLUMINA	SRR10127369	Mississippi	WARNING: Only matched 230 cgMLST330 loci. Min threshold for confident serovar prediction from cgMLST is 297.0	G	1,5	PRJNA319593	76	4567671	132323
AUSMDU00004676	Mississippi	Australia	Aii		clinical	2009		SAMN12769751	ILLUMINA	SRR10127494	Mississippi	WARNING: Only matched 233 cgMLST330 loci. Min threshold for confident serovar prediction from cgMLST is 297.0	G	1,5	PRJNA319593	76	4797617	231419
AUSMDU00004673	Mississippi	Australia	Aii		clinical	2008		SAMN12769748	ILLUMINA	SRR10127498	Mississippi	WARNING: Only matched 203 cgMLST330 loci. Min threshold for confident serovar prediction from cgMLST is 297.0	G	1,5	PRJNA319593	75	4626553	143977
290792	Mississippi	UK	Aii	human	clinical	2016		SAMN09388943	ILLUMINA	SRR7286933	Mississippi	WARNING: Only matched 203 cgMLST330 loci. Min threshold for confident serovar prediction from cgMLST is 297.0	G	1,5	PRJNA248792	73	4675264	137925
AUSMDU00004666	Mississippi	Australia	Aii		clinical	2005		SAMN12769741	ILLUMINA	SRR10127505	Mississippi	WARNING: Only matched 205 cgMLST330 loci. Min threshold for confident serovar prediction from cgMLST is 297.0	G	1,5	PRJNA319593	73	4505959	105985
AUSMDU00020828	Mississippi	Australia	Aii		clinical	2012	PDS000050734.2	SAMN12769683	ILLUMINA	SRR10127357	Mississippi	WARNING: Only matched 234 cgMLST330 loci. Min threshold for confident serovar prediction from cgMLST is 297.0	G	1,5	PRJNA319593	73	4671466	138425
AUSMDU00020784	Mississippi	Australia	Aii		environmental/other	2002		SAMN12769639	ILLUMINA	SRR10127317	Mississippi	WARNING: Only matched 230 cgMLST330 loci. Min threshold for confident serovar prediction from cgMLST is 297.0	G	1,5	PRJNA319593	72	4699387	150369
AUSMDU00004669	Mississippi	Australia	Aii		clinical	2008		SAMN12769744	ILLUMINA	SRR10127502	Mississippi	WARNING: Only matched 233 cgMLST330 loci. Min threshold for confident serovar prediction from cgMLST is 297.0	G	1,5	PRJNA319593	71	4677871	167365
AUSMDU00020820	Mississippi	Australia	Aii		clinical	2011	PDS000050741.1	SAMN12769675	ILLUMINA	SRR10127366	Mississippi	WARNING: Only matched 233 cgMLST330 loci. Min threshold for confident serovar prediction from cgMLST is 297.0	G	1,5	PRJNA319593	71	4635734	121865
AUSMDU00020872	Mississippi	Australia	Aii		clinical	2014		SAMN12769727	ILLUMINA	SRR10127309	Mississippi	WARNING: Only matched 236 cgMLST330 loci. Min threshold for confident serovar prediction from cgMLST is 297.0	G	1,5	PRJNA319593	71	4634386	190726
AUSMDU00020845	Mississippi	Australia	Aii		clinical	2013	PDS000050736.1	SAMN12769700	ILLUMINA	SRR10127338	Mississippi	WARNING: Only matched 234 cgMLST330 loci. Min threshold for confident serovar prediction from cgMLST is 297.0	G	1,5	PRJNA319593	70	4693747	171022
AUSMDU00020831	Mississippi	Australia	Aii		environmental/other	2012	PDS000050735.2	SAMN12769686	ILLUMINA	SRR10127354	Mississippi	WARNING: Only matched 234 cgMLST330 loci. Min threshold for confident serovar prediction from cgMLST is 297.0	G	1,5	PRJNA319593	70	4653599	118391
AUSMDU00020814	Mississippi	Australia	Aii		environmental/other	2009		SAMN12769669	ILLUMINA	SRR10127373	Mississippi	WARNING: Only matched 236 cgMLST330 loci. Min threshold for confident serovar prediction from cgMLST is 297.0	G	1,5	PRJNA319593	70	4629111	140058
AUSMDU00020808	Mississippi	Australia	Aii		environmental/other	2009	PDS000050732.1	SAMN12769663	ILLUMINA	SRR10127379	Mississippi	WARNING: Only matched 233 cgMLST330 loci. Min threshold for confident serovar prediction from cgMLST is 297.0	G	1,5	PRJNA319593	70	4705227	138417
AUSMDU00020818	Mississippi	Australia	Aii		clinical	2011		SAMN12769673	ILLUMINA	SRR10127368	Mississippi	WARNING: Only matched 234 cgMLST330 loci. Min threshold for confident serovar prediction from cgMLST is 297.0	G	1,5	PRJNA319593	70	4617460	159021
AUSMDU00020782	Mississippi	Australia	Aii		environmental/other	2001		SAMN12769637	ILLUMINA	SRR10127339	Mississippi	WARNING: Only matched 231 cgMLST330 loci. Min threshold for confident serovar prediction from cgMLST is 297.0	G	1,5	PRJNA319593	69	4545116	138287
AUSMDU00020871	Mississippi	Australia	Aii		environmental/other	2014	PDS000050733.1	SAMN12769726	ILLUMINA	SRR10127310	Mississippi	WARNING: Only matched 231 cgMLST330 loci. Min threshold for confident serovar prediction from cgMLST is 297.0	G	1,5	PRJNA319593	68	4627643	158655
AUSMDU00020829	Mississippi	Australia	Aii		clinical	2012	PDS000050746.1	SAMN12769684	ILLUMINA	SRR10127356	Mississippi	WARNING: Only matched 233 cgMLST330 loci. Min threshold for confident serovar prediction from cgMLST is 297.0	G	1,5	PRJNA319593	67	4701515	150771
AUSMDU00020793	Mississippi	Australia	Aii		environmental/other	2005	PDS000050773.1	SAMN12769648	ILLUMINA	SRR10127430	Mississippi	WARNING: Only matched 231 cgMLST330 loci. Min threshold for confident serovar prediction from cgMLST is 297.0	G	1,5	PRJNA319593	66	4827923	174053
AUSMDU00004668	Mississippi	Australia	Aii		clinical	2007		SAMN12769743	ILLUMINA	SRR10127503	Mississippi	WARNING: Only matched 208 cgMLST330 loci. Min threshold for confident serovar prediction from cgMLST is 297.0	G	1,5	PRJNA319593	65	4642841	150359
AUSMDU00020852	Mississippi	Australia	Aii		clinical	2013	PDS000050731.1	SAMN12769707	ILLUMINA	SRR10127331	Mississippi	WARNING: Only matched 233 cgMLST330 loci. Min threshold for confident serovar prediction from cgMLST is 297.0	G	1,5	PRJNA319593	65	4705077	188137
AUSMDU00020809	Mississippi	Australia	Aii		environmental/other	2009	PDS000050731.1	SAMN12769664	ILLUMINA	SRR10127378	Mississippi	WARNING: Only matched 232 cgMLST330 loci. Min threshold for confident serovar prediction from cgMLST is 297.0	G	1,5	PRJNA319593	65	4703936	192984
AUSMDU00020795	Mississippi	Australia	Aii		environmental/other	2005	PDS000050773.1	SAMN12769650	ILLUMINA	SRR10127407	Mississippi	WARNING: Only matched 231 cgMLST330 loci. Min threshold for confident serovar prediction from cgMLST is 297.0	G	1,5	PRJNA319593	65	4813001	180833
AUSMDU00020783	Mississippi	Australia	Aii		environmental/other	2002		SAMN12769638	ILLUMINA	SRR10127328	Mississippi	WARNING: Only matched 233 cgMLST330 loci. Min threshold for confident serovar prediction from cgMLST is 297.0	G	1,5	PRJNA319593	64	4606325	167773
AUSMDU00020854	Mississippi	Australia	Aii		clinical	2013		SAMN12769709	ILLUMINA	SRR10127329	Mississippi	WARNING: Only matched 233 cgMLST330 loci. Min threshold for confident serovar prediction from cgMLST is 297.0	G	1,5	PRJNA319593	64	4703776	229357
AUSMDU00020819	Mississippi	Australia	Aii		environmental/other	2010	PDS000050742.1	SAMN12769674	ILLUMINA	SRR10127367	Mississippi	WARNING: Only matched 232 cgMLST330 loci. Min threshold for confident serovar prediction from cgMLST is 297.0	G	1,5	PRJNA319593	64	4653220	138275
AUSMDU00020787	Mississippi	Australia	Aii		environmental/other	2003		SAMN12769642	ILLUMINA	SRR10127496	Mississippi	WARNING: Only matched 232 cgMLST330 loci. Min threshold for confident serovar prediction from cgMLST is 297.0	G	1,5	PRJNA319593	64	4809538	226216
AUSMDU00020798	Mississippi	Australia	Aii		environmental/other	2006		SAMN12769653	ILLUMINA	SRR10127390	Mississippi	WARNING: Only matched 232 cgMLST330 loci. Min threshold for confident serovar prediction from cgMLST is 297.0	G	1,5	PRJNA319593	63	4802350	228108
AUSMDU00020794	Mississippi	Australia	Aii		environmental/other	2005	PDS000050773.1	SAMN12769649	ILLUMINA	SRR10127419	Mississippi	WARNING: Only matched 229 cgMLST330 loci. Min threshold for confident serovar prediction from cgMLST is 297.0	G	1,5	PRJNA319593	63	4837040	217610
AUSMDU00020879	Mississippi	Australia	Aii		clinical	2015		SAMN12769734	ILLUMINA	SRR10127513	Mississippi	WARNING: Only matched 235 cgMLST330 loci. Min threshold for confident serovar prediction from cgMLST is 297.0	G	1,5	PRJNA319593	61	4758980	154352
AUSMDU00020849	Mississippi	Australia	Aii		clinical	2013		SAMN12769704	ILLUMINA	SRR10127334	Mississippi	WARNING: Only matched 234 cgMLST330 loci. Min threshold for confident serovar prediction from cgMLST is 297.0	G	1,5	PRJNA319593	61	4645397	206488
AUSMDU00004667	Mississippi	Australia	Aii		clinical	2006		SAMN12769742	ILLUMINA	SRR10127504	Mississippi	WARNING: Only matched 210 cgMLST330 loci. Min threshold for confident serovar prediction from cgMLST is 297.0	G	1,5	PRJNA319593	60	4580347	145043
AUSMDU00020786	Mississippi	Australia	Aii		environmental/other	2003	PDS000050737.1	SAMN12769641	ILLUMINA	SRR10127507	Mississippi	WARNING: Only matched 233 cgMLST330 loci. Min threshold for confident serovar prediction from cgMLST is 297.0	G	1,5	PRJNA319593	60	4647588	272009
AUSMDU00020857	Mississippi	Australia	Aii		environmental/other	2013	PDS000050730.1	SAMN12769712	ILLUMINA	SRR10127325	Mississippi	WARNING: Only matched 234 cgMLST330 loci. Min threshold for confident serovar prediction from cgMLST is 297.0	G	1,5	PRJNA319593	60	4803409	248977
AUSMDU00020827	Mississippi	Australia	Aii		clinical	2012	PDS000050734.2	SAMN12769682	ILLUMINA	SRR10127358	Mississippi	WARNING: Only matched 232 cgMLST330 loci. Min threshold for confident serovar prediction from cgMLST is 297.0	G	1,5	PRJNA319593	60	4611837	226408
AUSMDU00020800	Mississippi	Australia	Aii		environmental/other	2007		SAMN12769655	ILLUMINA	SRR10127388	Mississippi	WARNING: Only matched 235 cgMLST330 loci. Min threshold for confident serovar prediction from cgMLST is 297.0	G	1,5	PRJNA319593	60	4625870	194976
AUSMDU00020796	Mississippi	Australia	Aii		environmental/other	2006	PDS000050744.1	SAMN12769651	ILLUMINA	SRR10127396	Mississippi	WARNING: Only matched 234 cgMLST330 loci. Min threshold for confident serovar prediction from cgMLST is 297.0	G	1,5	PRJNA319593	60	4629579	226221
AUSMDU00020788	Mississippi	Australia	Aii		environmental/other	2003	PDS000050737.1	SAMN12769643	ILLUMINA	SRR10127485	Mississippi	WARNING: Only matched 232 cgMLST330 loci. Min threshold for confident serovar prediction from cgMLST is 297.0	G	1,5	PRJNA319593	60	4614481	292322
AUSMDU00020846	Mississippi	Australia	Aii		clinical	2013		SAMN12769701	ILLUMINA	SRR10127337	Mississippi	WARNING: Only matched 234 cgMLST330 loci. Min threshold for confident serovar prediction from cgMLST is 297.0	G	1,5	PRJNA319593	59	4641787	271743
AUSMDU00020839	Mississippi	Australia	Aii		environmental/other	2012	PDS000050735.2	SAMN12769694	ILLUMINA	SRR10127345	Mississippi	WARNING: Only matched 234 cgMLST330 loci. Min threshold for confident serovar prediction from cgMLST is 297.0	G	1,5	PRJNA319593	59	4720560	231514
AUSMDU00020843	Mississippi	Australia	Aii		clinical	2013	PDS000050745.2	SAMN12769698	ILLUMINA	SRR10127341	Mississippi	WARNING: Only matched 232 cgMLST330 loci. Min threshold for confident serovar prediction from cgMLST is 297.0	G	1,5	PRJNA319593	59	4706429	180580
AUSMDU00020776	Mississippi	Australia	Aii		environmental/other	2000	PDS000050738.1	SAMN12769631	ILLUMINA	SRR10127519	Mississippi	WARNING: Only matched 233 cgMLST330 loci. Min threshold for confident serovar prediction from cgMLST is 297.0	G	1,5	PRJNA319593	59	4649175	205958
AUSMDU00020824	Mississippi	Australia	Aii		clinical	2012		SAMN12769679	ILLUMINA	SRR10127362	Mississippi	WARNING: Only matched 234 cgMLST330 loci. Min threshold for confident serovar prediction from cgMLST is 297.0	G	1,5	PRJNA319593	58	4562323	292323
AUSMDU00020835	Mississippi	Australia	Aii		environmental/other	2012		SAMN12769690	ILLUMINA	SRR10127349	Mississippi	WARNING: Only matched 234 cgMLST330 loci. Min threshold for confident serovar prediction from cgMLST is 297.0	G	1,5	PRJNA319593	58	4742661	165448
AUSMDU00020778	Mississippi	Australia	Aii		environmental/other	2000	PDS000050734.2	SAMN12769633	ILLUMINA	SRR10127383	Mississippi	WARNING: Only matched 233 cgMLST330 loci. Min threshold for confident serovar prediction from cgMLST is 297.0	G	1,5	PRJNA319593	58	4640061	226345
AUSMDU00020815	Mississippi	Australia	Aii		environmental/other	2010		SAMN12769670	ILLUMINA	SRR10127371	Mississippi	WARNING: Only matched 233 cgMLST330 loci. Min threshold for confident serovar prediction from cgMLST is 297.0	G	1,5	PRJNA319593	58	4651620	218206
AUSMDU00020842	Mississippi	Australia	Aii		clinical	2012	PDS000050745.2	SAMN12769697	ILLUMINA	SRR10127342	Mississippi	WARNING: Only matched 232 cgMLST330 loci. Min threshold for confident serovar prediction from cgMLST is 297.0	G	1,5	PRJNA319593	58	4706160	286002
AUSMDU00004665	Mississippi	Australia	Aii		clinical	2004		SAMN12769740	ILLUMINA	SRR10127506	Mississippi	WARNING: Only matched 203 cgMLST330 loci. Min threshold for confident serovar prediction from cgMLST is 297.0	G	1,5	PRJNA319593	57	4513628	178958
AUSMDU00020859	Mississippi	Australia	Aii		clinical	2013	PDS000050744.1	SAMN12769714	ILLUMINA	SRR10127323	Mississippi	WARNING: Only matched 234 cgMLST330 loci. Min threshold for confident serovar prediction from cgMLST is 297.0	G	1,5	PRJNA319593	57	4644962	354351
AUSMDU00020799	Mississippi	Australia	Aii		environmental/other	2007	PDS000050735.2	SAMN12769654	ILLUMINA	SRR10127389	Mississippi	WARNING: Only matched 233 cgMLST330 loci. Min threshold for confident serovar prediction from cgMLST is 297.0	G	1,5	PRJNA319593	57	4650211	160750
AUSMDU00020802	Mississippi	Australia	Aii		environmental/other	2008	PDS000050735.2	SAMN12769657	ILLUMINA	SRR10127386	Mississippi	WARNING: Only matched 231 cgMLST330 loci. Min threshold for confident serovar prediction from cgMLST is 297.0	G	1,5	PRJNA319593	57	4496079	194729
AUSMDU00020777	Mississippi	Australia	Aii		environmental/other	2000	PDS000050738.1	SAMN12769632	ILLUMINA	SRR10127408	Mississippi	WARNING: Only matched 232 cgMLST330 loci. Min threshold for confident serovar prediction from cgMLST is 297.0	G	1,5	PRJNA319593	57	4649914	229851
AUSMDU00020880	Mississippi	Australia	Aii		clinical	2015	PDS000050737.1	SAMN12769735	ILLUMINA	SRR10127512	Mississippi	WARNING: Only matched 230 cgMLST330 loci. Min threshold for confident serovar prediction from cgMLST is 297.0	G	1,5	PRJNA319593	57	4647156	179038
AUSMDU00020876	Mississippi	Australia	Aii		clinical	2015	PDS000050739.1	SAMN12769731	ILLUMINA	SRR10127516	Mississippi	WARNING: Only matched 233 cgMLST330 loci. Min threshold for confident serovar prediction from cgMLST is 297.0	G	1,5	PRJNA319593	57	4674045	292306
AUSMDU00020790	Mississippi	Australia	Aii		environmental/other	2005	PDS000050736.1	SAMN12769645	ILLUMINA	SRR10127463	Mississippi	WARNING: Only matched 232 cgMLST330 loci. Min threshold for confident serovar prediction from cgMLST is 297.0	G	1,5	PRJNA319593	56	4580138	378605
AUSMDU00020858	Mississippi	Australia	Aii		environmental/other	2013		SAMN12769713	ILLUMINA	SRR10127324	Mississippi	WARNING: Only matched 233 cgMLST330 loci. Min threshold for confident serovar prediction from cgMLST is 297.0	G	1,5	PRJNA319593	56	4651206	331120
AUSMDU00020810	Mississippi	Australia	Aii		environmental/other	2009	PDS000050731.1	SAMN12769665	ILLUMINA	SRR10127377	Mississippi	WARNING: Only matched 232 cgMLST330 loci. Min threshold for confident serovar prediction from cgMLST is 297.0	G	1,5	PRJNA319593	56	4705219	271828
AUSMDU00020789	Mississippi	Australia	Aii		environmental/other	2004		SAMN12769644	ILLUMINA	SRR10127474	Mississippi	WARNING: Only matched 235 cgMLST330 loci. Min threshold for confident serovar prediction from cgMLST is 297.0	G	1,5	PRJNA319593	56	4611511	231312
AUSMDU00004675	Mississippi	Australia	Aii		clinical	2008	PDS000050735.2	SAMN12769750	ILLUMINA	SRR10127495	Mississippi	WARNING: Only matched 233 cgMLST330 loci. Min threshold for confident serovar prediction from cgMLST is 297.0	G	1,5	PRJNA319593	56	4640054	286141
AUSMDU00020861	Mississippi	Australia	Aii		clinical	2014	PDS000050742.1	SAMN12769716	ILLUMINA	SRR10127321	Mississippi	WARNING: Only matched 232 cgMLST330 loci. Min threshold for confident serovar prediction from cgMLST is 297.0	G	1,5	PRJNA319593	55	4652945	290670
AUSMDU00020847	Mississippi	Australia	Aii		environmental/other	2012	PDS000050745.2	SAMN12769702	ILLUMINA	SRR10127336	Mississippi	WARNING: Only matched 233 cgMLST330 loci. Min threshold for confident serovar prediction from cgMLST is 297.0	G	1,5	PRJNA319593	55	4706425	226569
AUSMDU00020825	Mississippi	Australia	Aii		environmental/other	2012	PDS000050737.1	SAMN12769680	ILLUMINA	SRR10127360	Mississippi	WARNING: Only matched 233 cgMLST330 loci. Min threshold for confident serovar prediction from cgMLST is 297.0	G	1,5	PRJNA319593	55	4645558	271920
AUSMDU00020780	Mississippi	Australia	Aii		environmental/other	2000		SAMN12769635	ILLUMINA	SRR10127361	Mississippi	WARNING: Only matched 233 cgMLST330 loci. Min threshold for confident serovar prediction from cgMLST is 297.0	G	1,5	PRJNA319593	55	4788407	331068
AUSMDU00020823	Mississippi	Australia	Aii		clinical	2011		SAMN12769678	ILLUMINA	SRR10127363	Mississippi	WARNING: Only matched 230 cgMLST330 loci. Min threshold for confident serovar prediction from cgMLST is 297.0	G	1,5	PRJNA319593	55	4576022	221511
AUSMDU00020862	Mississippi	Australia	Aii		clinical	2014	PDS000050730.1	SAMN12769717	ILLUMINA	SRR10127320	Mississippi	WARNING: Only matched 234 cgMLST330 loci. Min threshold for confident serovar prediction from cgMLST is 297.0	G	1,5	PRJNA319593	54	4613422	243743
AUSMDU00020855	Mississippi	Australia	Aii		environmental/other	2013	PDS000050733.1	SAMN12769710	ILLUMINA	SRR10127327	Mississippi	WARNING: Only matched 232 cgMLST330 loci. Min threshold for confident serovar prediction from cgMLST is 297.0	G	1,5	PRJNA319593	54	4712018	243915
AUSMDU00020830	Mississippi	Australia	Aii		clinical	2012	PDS000050740.1	SAMN12769685	ILLUMINA	SRR10127355	Mississippi	WARNING: Only matched 233 cgMLST330 loci. Min threshold for confident serovar prediction from cgMLST is 297.0	G	1,5	PRJNA319593	54	4703388	230894
AUSMDU00020816	Mississippi	Australia	Aii		clinical	2011	PDS000050734.2	SAMN12769671	ILLUMINA	SRR10127370	Mississippi	WARNING: Only matched 233 cgMLST330 loci. Min threshold for confident serovar prediction from cgMLST is 297.0	G	1,5	PRJNA319593	54	4672761	224524
AUSMDU00020803	Mississippi	Australia	Aii		environmental/other	2007	PDS000050733.1	SAMN12769658	ILLUMINA	SRR10127385	Mississippi	WARNING: Only matched 231 cgMLST330 loci. Min threshold for confident serovar prediction from cgMLST is 297.0	G	1,5	PRJNA319593	54	4914286	348078
AUSMDU00020878	Mississippi	Australia	Aii		clinical	2015	PDS000050746.1	SAMN12769733	ILLUMINA	SRR10127514	Mississippi	WARNING: Only matched 233 cgMLST330 loci. Min threshold for confident serovar prediction from cgMLST is 297.0	G	1,5	PRJNA319593	54	4703337	212710
AUSMDU00020848	Mississippi	Australia	Aii		environmental/other	2012	PDS000050735.2	SAMN12769703	ILLUMINA	SRR10127335	Mississippi	WARNING: Only matched 234 cgMLST330 loci. Min threshold for confident serovar prediction from cgMLST is 297.0	G	1,5	PRJNA319593	54	4656064	194739
PNUSAS015267	Mississippi	USA	Aii	stool	clinical	2017		SAMN07338446	ILLUMINA	SRR5820799	Mississippi	WARNING: Only matched 212 cgMLST330 loci. Min threshold for confident serovar prediction from cgMLST is 297.0	G	1,5	PRJNA230403	54	4582448	184990
AUSMDU00020833	Mississippi	Australia	Aii		environmental/other	2012		SAMN12769688	ILLUMINA	SRR10127352	Mississippi	WARNING: Only matched 231 cgMLST330 loci. Min threshold for confident serovar prediction from cgMLST is 297.0	G	1,5	PRJNA319593	53	4707428	286132
AUSMDU00020779	Mississippi	Australia	Aii		environmental/other	2000	PDS000050734.2	SAMN12769634	ILLUMINA	SRR10127372	Mississippi	WARNING: Only matched 232 cgMLST330 loci. Min threshold for confident serovar prediction from cgMLST is 297.0	G	1,5	PRJNA319593	53	4640334	330841
AUSMDU00020804	Mississippi	Australia	Aii		environmental/other	2008	PDS000050744.1	SAMN12769659	ILLUMINA	SRR10127384	Mississippi	WARNING: Only matched 234 cgMLST330 loci. Min threshold for confident serovar prediction from cgMLST is 297.0	G	1,5	PRJNA319593	53	4644453	348096
AUSMDU00020856	Mississippi	Australia	Aii		clinical	2013		SAMN12769711	ILLUMINA	SRR10127326	Mississippi	WARNING: Only matched 233 cgMLST330 loci. Min threshold for confident serovar prediction from cgMLST is 297.0	G	1,5	PRJNA319593	53	4640131	229965
AUSMDU00020841	Mississippi	Australia	Aii		clinical	2012	PDS000050745.2	SAMN12769696	ILLUMINA	SRR10127343	Mississippi	WARNING: Only matched 230 cgMLST330 loci. Min threshold for confident serovar prediction from cgMLST is 297.0	G	1,5	PRJNA319593	52	4581056	243766
AUSMDU00020840	Mississippi	Australia	Aii		clinical	2012	PDS000050740.1	SAMN12769695	ILLUMINA	SRR10127344	Mississippi	WARNING: Only matched 232 cgMLST330 loci. Min threshold for confident serovar prediction from cgMLST is 297.0	G	1,5	PRJNA319593	52	4684348	226420
AUSMDU00020826	Mississippi	Australia	Aii		clinical	2012		SAMN12769681	ILLUMINA	SRR10127359	Mississippi	WARNING: Only matched 233 cgMLST330 loci. Min threshold for confident serovar prediction from cgMLST is 297.0	G	1,5	PRJNA319593	52	4614252	292316
AUSMDU00020797	Mississippi	Australia	Aii		environmental/other	2006	PDS000050734.2	SAMN12769652	ILLUMINA	SRR10127391	Mississippi	WARNING: Only matched 233 cgMLST330 loci. Min threshold for confident serovar prediction from cgMLST is 297.0	G	1,5	PRJNA319593	51	4711883	348095
AUSMDU00020791	Mississippi	Australia	Aii		environmental/other	2005	PDS000050735.2	SAMN12769646	ILLUMINA	SRR10127452	Mississippi	WARNING: Only matched 234 cgMLST330 loci. Min threshold for confident serovar prediction from cgMLST is 297.0	G	1,5	PRJNA319593	51	4656015	331034
AUSMDU00020881	Mississippi	Australia	Aii		clinical	2015	PDS000050737.1	SAMN12769736	ILLUMINA	SRR10127511	Mississippi	WARNING: Only matched 233 cgMLST330 loci. Min threshold for confident serovar prediction from cgMLST is 297.0	G	1,5	PRJNA319593	51	4648091	271826
AUSMDU00020877	Mississippi	Australia	Aii		clinical	2015	PDS000050730.1	SAMN12769732	ILLUMINA	SRR10127515	Mississippi	WARNING: Only matched 234 cgMLST330 loci. Min threshold for confident serovar prediction from cgMLST is 297.0	G	1,5	PRJNA319593	51	4613330	331117
AUSMDU00020801	Mississippi	Australia	Aii		environmental/other	2007	PDS000050743.2	SAMN12769656	ILLUMINA	SRR10127387	Mississippi	WARNING: Only matched 236 cgMLST330 loci. Min threshold for confident serovar prediction from cgMLST is 297.0	G	1,5	PRJNA319593	51	4617598	277334
AUSMDU00020883	Mississippi	Australia	Aii		clinical	2015		SAMN12769738	ILLUMINA	SRR10127509	Mississippi	WARNING: Only matched 233 cgMLST330 loci. Min threshold for confident serovar prediction from cgMLST is 297.0	G	1,5	PRJNA319593	50	4707945	232956
AUSMDU00020860	Mississippi	Australia	Aii		clinical	2013	PDS000050743.2	SAMN12769715	ILLUMINA	SRR10127322	Mississippi	WARNING: Only matched 236 cgMLST330 loci. Min threshold for confident serovar prediction from cgMLST is 297.0	G	1,5	PRJNA319593	50	4644780	292315
AUSMDU00020884	Mississippi	Australia	Aii		clinical	2015	PDS000050733.1	SAMN12769739	ILLUMINA	SRR10127508	Mississippi	WARNING: Only matched 232 cgMLST330 loci. Min threshold for confident serovar prediction from cgMLST is 297.0	G	1,5	PRJNA319593	49	4706103	226413
AUSMDU00020874	Mississippi	Australia	Aii		clinical	2015	PDS000050741.1	SAMN12769729	ILLUMINA	SRR10127307	Mississippi	WARNING: Only matched 234 cgMLST330 loci. Min threshold for confident serovar prediction from cgMLST is 297.0	G	1,5	PRJNA319593	49	4641927	220823
AUSMDU00020838	Mississippi	Australia	Aii		environmental/other	2012	PDS000050746.1	SAMN12769693	ILLUMINA	SRR10127346	Mississippi	WARNING: Only matched 231 cgMLST330 loci. Min threshold for confident serovar prediction from cgMLST is 297.0	G	1,5	PRJNA319593	49	4702618	354304
AUSMDU00020792	Mississippi	Australia	Aii		environmental/other	2005	PDS000050735.2	SAMN12769647	ILLUMINA	SRR10127441	Mississippi	WARNING: Only matched 234 cgMLST330 loci. Min threshold for confident serovar prediction from cgMLST is 297.0	G	1,5	PRJNA319593	49	4633717	331031
AUSMDU00020775	Mississippi	Australia	Aii		environmental/other	2000	PDS000050733.1	SAMN12769630	ILLUMINA	SRR10127520	Mississippi	WARNING: Only matched 231 cgMLST330 loci. Min threshold for confident serovar prediction from cgMLST is 297.0	G	1,5	PRJNA319593	49	4679297	271932
AUSMDU00020882	Mississippi	Australia	Aii		environmental/other	2015	PDS000050733.1	SAMN12769737	ILLUMINA	SRR10127510	Mississippi	WARNING: Only matched 233 cgMLST330 loci. Min threshold for confident serovar prediction from cgMLST is 297.0	G	1,5	PRJNA319593	48	4707711	219718
PNUSAS007501	Mississippi	USA	Aii	urine	clinical	2016	PDS000037357.1	SAMN06235172	ILLUMINA	SRR5188653	Mississippi	WARNING: Only matched 209 cgMLST330 loci. Min threshold for confident serovar prediction from cgMLST is 297.0	G	1,5	PRJNA230403	46	4632560	243566
AUSMDU00020837	Mississippi	Australia	Aii		environmental/other	2012		SAMN12769692	ILLUMINA	SRR10127347	Mississippi	WARNING: Only matched 233 cgMLST330 loci. Min threshold for confident serovar prediction from cgMLST is 297.0	G	1,5	PRJNA319593	46	4656602	212667
AUSMDU00020875	Mississippi	Australia	Aii		clinical	2015	PDS000050740.1	SAMN12769730	ILLUMINA	SRR10127517	Mississippi	WARNING: Only matched 233 cgMLST330 loci. Min threshold for confident serovar prediction from cgMLST is 297.0	G	1,5	PRJNA319593	45	4707277	348076
AUSMDU00020844	Mississippi	Australia	Aii		clinical	2013	PDS000050745.2	SAMN12769699	ILLUMINA	SRR10127340	Mississippi	WARNING: Only matched 231 cgMLST330 loci. Min threshold for confident serovar prediction from cgMLST is 297.0	G	1,5	PRJNA319593	44	4707529	316574
AUSMDU00020836	Mississippi	Australia	Aii		environmental/other	2012	PDS000050735.2	SAMN12769691	ILLUMINA	SRR10127348	Mississippi	WARNING: Only matched 234 cgMLST330 loci. Min threshold for confident serovar prediction from cgMLST is 297.0	G	1,5	PRJNA319593	44	4634151	271929
444083	Mississippi	UK	Bi	human	clinical	2017	PDS000003899.14	SAMN10868077	ILLUMINA	SRR8526082	Mississippi	0	G	1,5	PRJNA248792	205	4702319	129630
PNUSAS013450	Mississippi	USA	Bi	stool	clinical	2017	PDS000039581.4	SAMN07253220	ILLUMINA	SRR5742479	Mississippi	0	G	1,5	PRJNA230403	145	4506470	61703
476607	Mississippi	UK	Bi	human	clinical	2018	PDS000006090.5	SAMN09530979	ILLUMINA	SRR7458616	Mississippi	0	G	1,2	PRJNA248792	125	4482802	81911
PNUSAS032446	Mississippi	USA	Bi	stool	clinical	2018	PDS000003898.25	SAMN08383866	ILLUMINA	SRR6514551	Mississippi	0	G	1,5	PRJNA230403	118	4483105	78452
152371	Mississippi	UK	Bi	human	clinical	2015	PDS000032115.2	SAMN09225696	ILLUMINA	SRR7184532	Mississippi	0	G	1,2	PRJNA248792	116	4644904	83934
FSL_R8_2779	Mississippi	USA	Bi	human	clinical	2008		SAMN21302737	ILLUMINA		Mississippi	0	G	1,5	PRJNA634019	108	4712266	275050
PNUSAS033687	Mississippi	USA	Bi	stool	clinical	2018	PDS000002187.28	SAMN08743669	ILLUMINA	SRR6870564	Mississippi	0	G	1,5	PRJNA230403	103	4569034	82100
404929	Mississippi	UK	Bi	human	clinical	2017	PDS000003899.14	SAMN10907495	ILLUMINA	SRR8553899	Mississippi	0	G	1,2	PRJNA248792	102	4642287	86411
506034	Mississippi	UK	Bi	human	clinical	2018	PDS000039581.4	SAMN09475812	ILLUMINA	SRR7416195	Mississippi	0	G	1,5	PRJNA248792	101	4476686	81988
397695	Mississippi	UK	Bi	human	clinical	2017	PDS000003899.14	SAMN10907532	ILLUMINA	SRR8553935	Mississippi	0	G	1,2	PRJNA248792	100	4643063	90190
498881	Mississippi	UK	Bi	human	clinical	2018	PDS000039581.4	SAMN09484448	ILLUMINA	SRR7426888	Mississippi	0	G	1,5	PRJNA248792	97	4469144	86827
462590	Mississippi	UK	Bi	human	clinical	2017	PDS000007049.20	SAMN09445483	ILLUMINA	SRR7359601	Mississippi	0	G	1,5	PRJNA248792	92	4469709	93540
205724	Mississippi	UK	Bi	human	clinical	2016	PDS000002187.28	SAMN09503565	ILLUMINA	SRR7443869	Mississippi	0	G	1,5	PRJNA248792	92	4481220	89866
408235	Mississippi	UK	Bi	human	clinical	2017	PDS000007049.20	SAMN09468118	ILLUMINA	SRR7408351	Mississippi	0	G	1,2	PRJNA248792	87	4512084	110467
604858	Mississippi	UK	Bi	human	clinical	2018	PDS000037195.3	SAMN10104800	ILLUMINA	SRR7892176	Mississippi	0	G	1,5	PRJNA248792	86	4520166	97199
40246	Mississippi	UK	Bi	human	clinical	2014	PDS000003898.25	SAMN03479959	ILLUMINA	SRR1969882	Mississippi	0	G	1,5	PRJNA248792	86	4482318	93656
158983	Mississippi	UK	Bi	human	clinical	2015	PDS000002187.28	SAMN04600426	ILLUMINA	SRR3322105	Mississippi	0	G	1,2	PRJNA248792	85	4615876	116469
152444	Mississippi	UK	Bi	human	clinical	2015	PDS000032115.2	SAMN09610260	ILLUMINA	SRR7475323	Mississippi	0	G	1,5	PRJNA248792	84	4645911	116882
PNUSAS033686	Mississippi	USA	Bi	stool	clinical	2018		SAMN08743609	ILLUMINA	SRR6870568	Mississippi	0	G	1,5	PRJNA230403	81	4588492	139614
209690	Mississippi	UK	Bi	human	clinical	2016		SAMN11093026	ILLUMINA	SRR8703648	Mississippi	0	G	1,5	PRJNA248792	80	4621963	103953
PNUSAS002891	Mississippi	USA	Bi	stool	clinical	2016	PDS000007049.20	SAMN05374497	ILLUMINA	SRR3930231	Mississippi	0	G	1,5	PRJNA230403	79	4484715	96431
476618	Mississippi	UK	Bi	human	clinical	2018	PDS000007049.20	SAMN09475176	ILLUMINA	SRR7415115	Mississippi	0	G	1,2	PRJNA248792	76	4702934	141712
PNUSAS030115	Mississippi	USA	Bi	stool	clinical	2017	PDS000002187.28	SAMN08513659	ILLUMINA	SRR6703797	Mississippi	0	G	1,5	PRJNA230403	75	4535086	133074
459921	Mississippi	UK	Bi	human	clinical	2017	PDS000032115.2	SAMN09531040	ILLUMINA	SRR7458672	Mississippi	0	G	1,5	PRJNA248792	73	4515454	129520
31625	Mississippi	UK	Bi	human	clinical	2014	PDS000002187.28	SAMN03477938	ILLUMINA	SRR1967847	Mississippi	0	G	1,2	PRJNA248792	73	4530493	106170
421620	Mississippi	UK	Bi	human	clinical	2017	PDS000013385.12	SAMN09607199	ILLUMINA	SRR7474378	Mississippi	0	G	1,5	PRJNA248792	72	4650365	139614
664898	Mississippi	UK	Bi	human	clinical	2018	PDS000002187.28	SAMN10823888	ILLUMINA	SRR8490793	Mississippi	0	G	1,5	PRJNA248792	72	4534784	117433
531310	Mississippi	UK	Bi	human	clinical	2018	PDS000013385.12	SAMN10103281	ILLUMINA	SRR7890248	Mississippi	0	G	1,2	PRJNA248792	70	4482724	130474
414599	Mississippi	UK	Bi	human	clinical	2017	PDS000007049.20	SAMN09566778	ILLUMINA	SRR7469155	Mississippi	0	G	1,5	PRJNA248792	70	4521712	141876
78617	Mississippi	UK	Bi	human	clinical	2014		SAMN03468889	ILLUMINA	SRR1960042	Mississippi	0	G	1,5	PRJNA248792	70	4488806	129669
462591	Mississippi	UK	Bi	human	clinical	2017	PDS000002187.28	SAMN09396917	ILLUMINA	SRR7292925	Mississippi	0	G	1,2	PRJNA248792	69	4531066	143381
107780	Mississippi	UK	Bi	human	clinical	2015	PDS000031485.2	SAMN11149654	ILLUMINA	SRR8735172	Mississippi	0	G	1,5	PRJNA248792	69	4528913	120641
245114	Mississippi	UK	Bi	human	clinical	2016	PDS000002187.28	SAMN11093403	ILLUMINA	SRR8703585	Mississippi	0	G	1,5	PRJNA248792	68	4530202	135344
435425	Mississippi	UK	Bi	human	clinical	2017	PDS000013385.12	SAMN10868098	ILLUMINA	SRR8526113	Mississippi	0	G	1,2	PRJNA248792	68	4523090	162479
800612	Mississippi	UK	Bi	human	clinical	2019	PDS000007049.20	SAMN12724433	ILLUMINA	SRR10096387	Mississippi	0	G	1,2	PRJNA248792	68	4486094	139613
62621	Mississippi	UK	Bi	human	clinical	2014	PDS000002187.28	SAMN03466079	ILLUMINA	SRR1958186	Mississippi	0	G	1,5	PRJNA248792	68	4690325	178197
91250	Mississippi	UK	Bi	human	clinical	2015	PDS000002187.28	SAMN03480156	ILLUMINA	SRR1970079	Mississippi	0	G	1,5	PRJNA248792	68	4534224	112000
735074	Ibadan	UK	Bi	human	clinical	2019	PDS000045789.2	SAMN11637152	ILLUMINA	SRR9050533	Mississippi	0	G	1,2	PRJNA248792	66	4485753	141876
242357	Mississippi	UK	Bi	human	clinical	2016	PDS000039581.4	SAMN09268911	ILLUMINA	SRR7223191	Mississippi	0	G	1,2	PRJNA248792	65	4487765	141882
435424	Mississippi	UK	Bi	human	clinical	2017	PDS000013385.12	SAMN09387898	ILLUMINA	SRR7285761	Mississippi	0	G	1,5	PRJNA248792	65	4483823	142579
465964	Mississippi	UK	Bi	human	clinical	2017	PDS000007049.20	SAMN09484557	ILLUMINA	SRR7427045	Mississippi	0	G	1,2	PRJNA248792	65	4487493	130469
489212	Mississippi	UK	Bi	human	clinical	2018	PDS000003899.14	SAMN10129884	ILLUMINA	SRR7903084	Mississippi	0	G	1,5	PRJNA248792	65	4508051	139614
163163	Mississippi	UK	Bi	human	clinical	2015	PDS000003898.25	SAMN04601012	ILLUMINA	SRR3322737	Mississippi	0	G	1,5	PRJNA248792	65	4491214	139614
325523	Mississippi	UK	Bi	human	clinical	2016	PDS000027395.1	SAMN09203688	ILLUMINA	SRR7157785	Mississippi	0	G	1,5	PRJNA248792	64	4654359	160647
467188	Mississippi	UK	Bi	human	clinical	2018	PDS000039581.4	SAMN10867025	ILLUMINA	SRR8524474	Mississippi	0	G	1,2	PRJNA248792	64	4522526	141898
74316	Mississippi	UK	Bi	human	clinical	2014	PDS000027395.1	SAMN03469870	ILLUMINA	SRR1963410	Mississippi	0	G	1,5	PRJNA248792	64	4612953	141880
FSL_R8_2455	Mississippi	USA	Bi	human	clinical	2008		SAMN21302738	ILLUMINA		Mississippi	0	G	1,5	PRJNA634019	64	4516864	388090
522010	Mississippi	UK	Bi	human	clinical	2018	PDS000039581.4	SAMN10843461	ILLUMINA	SRR8503952	Mississippi	0	G	1,2	PRJNA248792	63	4509646	130516
85734	Mississippi	UK	Bi	human	clinical	2015	PDS000002187.28	SAMN03476807	ILLUMINA	SRR1966729	Mississippi	0	G	1,5	PRJNA248792	63	4530984	131168
90173	Mississippi	UK	Bi	human	clinical	2015	PDS000002187.28	SAMN03480151	ILLUMINA	SRR1970074	Mississippi	0	G	1,5	PRJNA248792	63	4532661	143391
432277	Mississippi	UK	Bi	human	clinical	2017	PDS000007049.20	SAMN09666867	ILLUMINA	SRR7528126	Mississippi	0	G	1,2	PRJNA248792	62	4517013	142581
356300	Mississippi	UK	Bi	human	clinical	2017	PDS000039581.4	SAMN11031082	ILLUMINA	SRR8645654	Mississippi	0	G	1,5	PRJNA248792	62	4485257	143381
107116	Mississippi	UK	Bi	human	clinical	2015	PDS000013385.12	SAMN11129277	ILLUMINA	SRR8730648	Mississippi	0	G	1,5	PRJNA248792	62	4483302	135913
73098	Mississippi	UK	Bi	human	clinical	2014	PDS000003899.14	SAMN03475493	ILLUMINA	SRR1965370	Mississippi	0	G	1,5	PRJNA248792	62	4571266	143384
FSL_R8_7996	Mississippi	USA	Bi	human	clinical	2011		SAMN21302739	ILLUMINA		Mississippi	0	G	1,5	PRJNA634019	62	4649003	388123
462578	Mississippi	UK	Bi	human	clinical	2017	PDS000007049.20	SAMN09474937	ILLUMINA	SRR7415017	Mississippi	0	G	1,2	PRJNA248792	61	4484699	139613
709089	Mississippi	UK	Bi	human	clinical	2019	PDS000006090.5	SAMN11282361	ILLUMINA	SRR8800870	Mississippi	0	G	1,5	PRJNA248792	61	4491621	142034
371884	Mississippi	UK	Bi	human	clinical	2017	PDS000003899.14	SAMN09434865	ILLUMINA	SRR7351356	Mississippi	0	G	1,5	PRJNA248792	60	4524293	160546
174726	Mississippi	UK	Bi	human	clinical	2015	PDS000043194.1	SAMN09290527	ILLUMINA	SRR7244414	Mississippi	0	G	1,5	PRJNA248792	60	4494091	141876
634663	Mississippi	UK	Bi	human	clinical	2018	PDS000002187.28	SAMN10407570	ILLUMINA	SRR8182678	Mississippi	0	G	1,2	PRJNA248792	60	4529817	191388
545249	Mississippi	UK	Bi	human	clinical	2018	PDS000003899.14	SAMN10835834	ILLUMINA	SRR8499139	Mississippi	0	G	1,2	PRJNA248792	60	4510148	139614
503418	Mississippi	UK	Bi	human	clinical	2018	PDS000013385.12	SAMN10848272	ILLUMINA	SRR8508652	Mississippi	0	G	1,5	PRJNA248792	60	4589281	160530
431392	Mississippi	UK	Bi	human	clinical	2017	PDS000007049.20	SAMN10870977	ILLUMINA	SRR8528420	Mississippi	0	G	1,2	PRJNA248792	60	4492567	142208
376157	Mississippi	UK	Bi	human	clinical	2017	PDS000043194.1	SAMN10959367	ILLUMINA	SRR8585119	Mississippi	0	G	1,5	PRJNA248792	60	4581598	163395
94087	Mississippi	UK	Bi	human	clinical	2015	PDS000031485.2	SAMN03480213	ILLUMINA	SRR1970137	Mississippi	0	G	1,5	PRJNA248792	60	4535131	139614
PNUSAS031902	Mississippi	USA	Bi	stool	clinical	2017	PDS000007049.20	SAMN08367546	ILLUMINA	SRR6481168	Mississippi	0	G	1,5	PRJNA230403	60	4498107	160662
130329	Mississippi	UK	Bi	human	clinical	2015	PDS000002187.28	SAMN10097558	ILLUMINA	SRR7884677	Mississippi	0	G	1,5	PRJNA248792	59	4533779	160523
330558	Mississippi	UK	Bi	human	clinical	2017	PDS000002187.28	SAMN10080302	ILLUMINA	SRR7867171	Mississippi	0	G	1,5	PRJNA248792	59	4619359	155342
H125140366	Mississippi	UK	Bi	human	clinical	2012	PDS000031485.2	SAMN03168794	ILLUMINA	SRR1645438	Mississippi	0	G	1,5	PRJNA248792	59	4536065	142004
PNUSAS040289	Mississippi	USA	Bi	stool	clinical	2018	PDS000039581.4	SAMN09358292	ILLUMINA	SRR7263028	Mississippi	0	G	1,5	PRJNA230403	59	4642875	275202
H131220587	Mississippi	UK	Bi	human	clinical	2013	PDS000039581.4	SAMN03169689	ILLUMINA	SRR1646388	Mississippi	0	G	1,5	PRJNA248792	59	4491632	143381
73099	Mississippi	UK	Bi	human	clinical	2014	PDS000003899.14	SAMN03477727	ILLUMINA	SRR1967637	Mississippi	0	G	1,5	PRJNA248792	59	4513097	139614
FSL_R6_0384	Mississippi	USA	Bi	human	clinical	2011		SAMN21302740	ILLUMINA		Mississippi	0	G	1,5	PRJNA634019	59	4516855	388090
790437	Ibadan	UK	Bi	human	clinical	2019	PDS000007049.20	SAMN12622183	ILLUMINA	SRR10014014	Mississippi	0	G	1,2	PRJNA248792	59	4486437	143277
493394	Mississippi	UK	Bi	human	clinical	2018	PDS000039581.4	SAMN09522111	ILLUMINA	SRR7458205	Mississippi	0	G	1,2	PRJNA248792	58	4522610	143486
649900	Mississippi	UK	Bi	human	clinical	2018	PDS000002187.28	SAMN10586243	ILLUMINA	SRR8304816	Mississippi	0	G	1,5	PRJNA248792	58	4632732	175403
647790	Mississippi	UK	Bi	human	clinical	2018	PDS000039581.4	SAMN10643373	ILLUMINA	SRR8369286	Mississippi	0	G	1,5	PRJNA248792	58	4663040	191454
248629	Mississippi	UK	Bi	human	clinical	2016	PDS000003899.14	SAMN11079459	ILLUMINA	SRR8691123	Mississippi	0	G	1,5	PRJNA248792	58	4515985	163438
FSL_R8_1549	Mississippi	USA	Bi	human	clinical	2008		SAMN21302741	ILLUMINA		Mississippi	0	G	1,5	PRJNA634019	58	4549614	388090
463710	Mississippi	UK	Bi	human	clinical	2017	PDS000013385.12	SAMN09435060	ILLUMINA	SRR7351576	Mississippi	0	G	1,2	PRJNA248792	57	4583081	195289
584638	Mississippi	UK	Bi	human	clinical	2018	PDS000039581.4	SAMN10086870	ILLUMINA	SRR7873843	Mississippi	0	G	1,5	PRJNA248792	57	4491235	180506
603417	Mississippi	UK	Bi	human	clinical	2018	PDS000007049.20	SAMN10536544	ILLUMINA	SRR8293789	Mississippi	0	G	1,2	PRJNA248792	57	4487766	141876
62622	Mississippi	UK	Bi	human	clinical	2014	PDS000002187.28	SAMN03465866	ILLUMINA	SRR1957964	Mississippi	0	G	1,2	PRJNA248792	57	4534030	141876
489211	Mississippi	UK	Bi	human	clinical	2018	PDS000003899.14	SAMN09624391	ILLUMINA	SRR7480379	Mississippi	0	G	1,2	PRJNA248792	56	4512661	178448
745272	Mississippi	UK	Bi	human	clinical	2019		SAMN11853939	ILLUMINA	SRR9122705	Mississippi	0	G	1,5	PRJNA248792	56	4495188	143008
261457	Mississippi	UK	Bi	human	clinical	2016		SAMN09267107	ILLUMINA	SRR7221420	Mississippi	WARNING: Only matched 252 cgMLST330 loci. Min threshold for confident serovar prediction from cgMLST is 297.0	G	1,5	PRJNA248792	56	4518528	144056
492556	Mississippi	UK	Bi	human	clinical	2018	PDS000039581.4	SAMN09423362	ILLUMINA	SRR7310631	Mississippi	0	G	1,2	PRJNA248792	56	4480480	160526
438800	Mississippi	UK	Bi	human	clinical	2017	PDS000003899.14	SAMN09666764	ILLUMINA	SRR7528046	Mississippi	0	G	1,2	PRJNA248792	56	4513620	169160
440794	Mississippi	UK	Bi	human	clinical	2017	PDS000013385.12	SAMN10868037	ILLUMINA	SRR8526071	Mississippi	0	G	1,2	PRJNA248792	56	4494282	169158
H132500410	Mississippi	UK	Bi	human	clinical	2013	PDS000007049.20	SAMN03169048	ILLUMINA	SRR1645783	Mississippi	0	G	1,5	PRJNA248792	56	4490028	178823
H124640530	Mississippi	UK	Bi	human	clinical	2012	PDS000002187.28	SAMN03169297	ILLUMINA	SRR1645982	Mississippi	0	G	1,2	PRJNA248792	56	4532774	141876
PNUSAS019942	Mississippi	USA	Bi	stool	clinical	2017		SAMN07503376	ILLUMINA	SRR5947734	Mississippi	0	G	1,5	PRJNA230403	56	4492524	157779
520153	Mississippi	UK	Bi	human	clinical	2018	PDS000039581.4	SAMN09396577	ILLUMINA	SRR7291941	Mississippi	0	G	1,2	PRJNA248792	55	4487418	191052
355049	Mississippi	UK	Bi	human	clinical	2017	PDS000002187.28	SAMN09522041	ILLUMINA	SRR7458140	Mississippi	0	G	1,5	PRJNA248792	55	4529299	169069
462652	Mississippi	UK	Bi	human	clinical	2017	PDS000032115.2	SAMN09531056	ILLUMINA	SRR7458704	Mississippi	0	G	1,5	PRJNA248792	55	4533263	160605
638685	Mississippi	UK	Bi	human	clinical	2018	PDS000007049.20	SAMN10438539	ILLUMINA	SRR8204027	Mississippi	0	G	1,5	PRJNA248792	55	4491614	178409
91214	Mississippi	UK	Bi	human	clinical	2015	PDS000002187.28	SAMN03477144	ILLUMINA	SRR1967066	Mississippi	0	G	1,2	PRJNA248792	55	4493188	195202
72264	Mississippi	UK	Bi	human	clinical	2014	PDS000003898.25	SAMN03477799	ILLUMINA	SRR1967709	Mississippi	0	G	1,5	PRJNA248792	55	4632713	191078
352137	Mississippi	UK	Bi	human	clinical	2017	PDS000002187.28	SAMN07155849	ILLUMINA	SRR5585139	Mississippi	0	G	1,5	PRJNA248792	55	4534291	191454
183627	Mississippi	UK	Bi	human	clinical	2015	PDS000003898.25	SAMN10086902	ILLUMINA	SRR7873891	Mississippi	0	G	1,2	PRJNA248792	54	4481620	160522
602646	Mississippi	UK	Bi	human	clinical	2018	PDS000037195.3	SAMN10174172	ILLUMINA	SRR7962330	Mississippi	0	G	1,5	PRJNA248792	54	4492287	160581
572304	Mississippi	UK	Bi	human	clinical	2018	PDS000045789.2	SAMN10735349	ILLUMINA	SRR8437385	Mississippi	0	G	1,2	PRJNA248792	54	4492387	191452
451032	Mississippi	UK	Bi	human	clinical	2017	PDS000003899.14	SAMN10867336	ILLUMINA	SRR8524635	Mississippi	0	G	1,5	PRJNA248792	54	4484411	143381
473897	Mississippi	UK	Bi	human	clinical	2018	PDS000002187.28	SAMN09666910	ILLUMINA	SRR7528159	Mississippi	0	G	1,2	PRJNA248792	53	4531960	195289
315648	Mississippi	UK	Bi	human	clinical	2016	PDS000003899.14	SAMN09233621	ILLUMINA	SRR7191893	Mississippi	0	G	1,5	PRJNA248792	53	4615013	191079
185460	Mississippi	UK	Bi	human	clinical	2015	PDS000003899.14	SAMN09423299	ILLUMINA	SRR7310629	Mississippi	0	G	1,2	PRJNA248792	53	4514880	191388
312131	Mississippi	UK	Bi	human	clinical	2016	PDS000007049.20	SAMN09652078	ILLUMINA	SRR7516743	Mississippi	0	G	1,5	PRJNA248792	53	4591705	150296
PNUSAS036089	Mississippi	USA	Bi	stool	clinical	2018	PDS000039581.4	SAMN08964149	ILLUMINA	SRR7049847	Mississippi	0	G	1,5	PRJNA230403	53	4492376	140608
577899	Mississippi	UK	Bi	human	clinical	2018	PDS000003899.14	SAMN10058684	ILLUMINA	SRR7828423	Mississippi	0	G	1,2	PRJNA248792	52	4604760	144012
329876	Mississippi	UK	Bi	human	clinical	2016	PDS000013385.12	SAMN07156033	ILLUMINA	SRR5585383	Mississippi	0	G	1,5	PRJNA248792	52	4495749	160571
444463	Mississippi	UK	Bi	human	clinical	2017	PDS000003899.14	SAMN09531125	ILLUMINA	SRR7458767	Mississippi	0	G	1,5	PRJNA248792	51	4482184	160523
473912	Mississippi	UK	Bi	human	clinical	2018	PDS000006090.5	SAMN10093997	ILLUMINA	SRR7879462	Mississippi	0	G	1,5	PRJNA248792	51	4608535	178574
657128	Mississippi	UK	Bi	human	clinical	2018	PDS000003898.25	SAMN10723723	ILLUMINA	SRR8429961	Mississippi	0	G	1,5	PRJNA248792	51	4496105	178420
193380	Mississippi	UK	Bi	human	clinical	2015		SAMN04600668	ILLUMINA	SRR3322373	Mississippi	0	G	1,5	PRJNA248792	50	4494388	191388
73647	Mississippi	UK	Bi	human	clinical	2014	PDS000003899.14	SAMN03469721	ILLUMINA	SRR1963262	Mississippi	0	G	1,5	PRJNA248792	50	4513664	147031
776580	Ibadan	UK	Bi	human	clinical	2019	PDS000048501.1	SAMN12385936	ILLUMINA	SRR9849816	Mississippi	0	G	1,2	PRJNA248792	50	4495569	195433
93527	Ibadan	UK	Bi	human	clinical	2015	PDS000002187.28	SAMN03476325	ILLUMINA	SRR1966242	Mississippi	0	G	1,2	PRJNA248792	50	4532691	177818
207572	Mississippi	UK	Bi	human	clinical	2016	PDS000006090.5	SAMN04600947	ILLUMINA	SRR3322696	Mississippi	0	G	1,5	PRJNA248792	49	4493366	160547
600737	Mississippi	UK	Bi	human	clinical	2018	PDS000037195.3	SAMN10068982	ILLUMINA	SRR7842536	Mississippi	0	G	1,5	PRJNA248792	49	4495981	229841
89093	Mississippi	UK	Bi	human	clinical	2015	PDS000002187.28	SAMN03477533	ILLUMINA	SRR1967443	Mississippi	0	G	1,5	PRJNA248792	49	4535248	202286
740074	Ibadan	UK	Bi	human	clinical	2019	PDS000045789.2	SAMN11773560	ILLUMINA	SRR9088947	Mississippi	0	G	1,5	PRJNA248792	48	4496082	181230
633392	Mississippi	UK	Bi	human	clinical	2018	PDS000032115.2	SAMN10389326	ILLUMINA	SRR8166252	Mississippi	0	G	1,5	PRJNA248792	47	4494395	182410
PNUSAS002785	Mississippi	USA	Bi	urine	clinical	2016	PDS000007049.20	SAMN05357704	ILLUMINA	SRR3897955	Mississippi	0	G	1,5	PRJNA230403	47	4496961	191454
625775	Mississippi	UK	Bi	human	clinical	2018	PDS000003898.25	SAMN10336734	ILLUMINA	SRR8118222	Mississippi	0	G	1,2	PRJNA248792	45	4491069	191119
557270	Mississippi	UK	Bi	human	clinical	2018	PDS000003899.14	SAMN09504744	ILLUMINA	SRR7444264	Mississippi	0	G	1,5	PRJNA248792	44	4519265	195433
PNUSAS010833	Mississippi	USA	Bi	stool	clinical	2017	PDS000002187.28	SAMN06732561	ILLUMINA	SRR5459690	Mississippi	0	G	1,5	PRJNA230403	43	4532786	229903
PNUSAS002786	Mississippi	USA	Bi	stool	clinical	2016	PDS000007049.20	SAMN05357705	ILLUMINA	SRR3897956	Mississippi	0	G	1,5	PRJNA230403	42	4498397	230272
PNUSAS015504	Mississippi	USA	Bi	stool	clinical	2017	PDS000003898.25	SAMN07213839	ILLUMINA	SRR5687380	Mississippi	0	G	1,5	PRJNA230403	39	4790205	258470
PNUSAS017223	Mississippi	USA	Bi	urine	clinical	2017	PDS000002187.28	SAMN07455294	ILLUMINA	SRR5921479	Mississippi	0	G	1,5	PRJNA230403	39	4541189	230272
PNUSAS008138	Mississippi	USA	Bi	stool	clinical	2016	PDS000003898.25	SAMN06311531	ILLUMINA	SRR5249522	Mississippi	0	G	1,5	PRJNA230403	37	4497843	214735
PNUSAS011907	Mississippi	USA	Bi	stool	clinical	2016		SAMN07125192	ILLUMINA	SRR5584037	Mississippi	0	G	1,5	PRJNA230403	37	4499936	230112
PNUSAS035984	Mississippi	USA	Bi	stool	clinical	2018	PDS000039581.4	SAMN08784394	ILLUMINA	SRR6885432	Mississippi	0	G	1,5	PRJNA230403	37	4496500	275202
PNUSAS035413	Mississippi	USA	Bi	stool	clinical	2018	PDS000039581.4	SAMN08638953	ILLUMINA	SRR6809217	Mississippi	0	G	1,5	PRJNA230403	32	4498054	274952
	Mississippi	USA	Bi	stool	clinical	2017	PDS000002187.28	SAMN07312158	ILLUMINA	SRR5812039	Mississippi	0	G	1,5	PRJNA230403	32	4678672	319147
95049	Mississippi	UK	Bii	human	clinical	2015	PDS000002186.5	SAMN03478525	ILLUMINA	SRR1968432	Mississippi	0	G	1,5	PRJNA248792	197	4756358	48697
371826	Mississippi	UK	Bii	human	clinical	2017	PDS000002186.5	SAMN10129723	ILLUMINA	SRR7902715	Mississippi	0	G	1,5	PRJNA248792	138	4624576	155092
6468	Mississippi	UK	Bii	human	clinical	2014	PDS000002186.5	SAMN03478254	ILLUMINA	SRR1968163	Mississippi	0	G	1,5	PRJNA248792	103	4585430	84828
399930	Mississippi	UK	Bii	human	clinical	2017		SAMN09476542	ILLUMINA	SRR7417375	Mississippi	0	G	1,2	PRJNA248792	57	4638272	147184
783207	Ibadan	UK	Bii	human	clinical	2019		SAMN12528876	ILLUMINA	SRR9921292	Mississippi	0	G	1,2	PRJNA248792	53	4600167	160522
387493	Mississippi	UK	Bii	human	clinical	2017	PDS000002186.5	SAMN09516217	ILLUMINA	SRR7450988	Mississippi	0	G	1,2	PRJNA248792	52	4565761	178249
67569	Mississippi	UK	Bii	human	clinical	2014	PDS000002186.5	SAMN03479344	ILLUMINA	SRR1969267	Mississippi	0	G	1,5	PRJNA248792	44	4563414	202384
1SNP cluster as assigned on October 7, 2019. Note that 6 isolates had not been submitted to NCBI Assemblies at this time, and therefore they were not assigned to a SNP cluster. Not all isolates were assigned to a SNP cluster.
2For six isolates, run data are not provided as these isolates were submitted to the Short Read Archive at the time of publication. Please contact ram524@cornell.edu for the SRR numbers for these six isolates.
