# Supplementary material for: Phylogeographic Clustering Suggests that Distinct Clades of Salmonella enterica Serovar Mississippi Are Endemic in Australia, the United Kingdom, and the United States
Source: mSphere. 2021 Sep 22;6(5):e00485-21. doi: 10.1128/mSphere.00485-21 (PMC8550085; doi:10.1128/mSphere.00485-21)
Supplement: DATA SET S3 [file msphere.00485-21-sd003.xlsx]

## Sheet: Ai_Aii_Gene_PresAbs
Gene	Non-unique Gene name	Annotation_Panaroo	Annotation_InterProscan	Interpro Entry	Ai_have_gene	Aii_have_gene	Ai_don't_have_gene	Aii_don't_have_gene	Sensitivity	Specificity	Odds_ratio	Naive_p	Bonferroni_p	Benjamini_H_p
group_1873		hypothetical protein	Homeobox-like domain superfamily	IPR009057	99	0	0	124	100	100	inf	5.62535e-66	2.00375e-62	8.34896e-64
group_2399		hypothetical protein	-	-	0	124	99	0	0	0	0	5.62535e-66	2.00375e-62	8.34896e-64
esiB_1~~~~~~hcpA~~~hcpC	esiB_1;;hcpA;hcpC	Secretory immunoglobulin A-binding protein EsiB;hypothetical protein;Beta-lactamase HcpA;Putative beta-lactamase HcpC	Sel1-like repeat	IPR006597	0	124	99	0	0	0	0	5.62535e-66	2.00375e-62	8.34896e-64
group_1461		hypothetical protein	-	-	99	0	0	124	100	100	inf	5.62535e-66	2.00375e-62	8.34896e-64
group_1259		hypothetical protein	Homeobox-like domain superfamily	IPR009057	0	124	99	0	0	0	0	5.62535e-66	2.00375e-62	8.34896e-64
group_1391		hypothetical protein	Protein of unknown function DUF977	IPR010382	99	0	0	124	100	100	inf	5.62535e-66	2.00375e-62	8.34896e-64
group_1241		hypothetical protein	-	-	0	124	99	0	0	0	0	5.62535e-66	2.00375e-62	8.34896e-64
group_2913		hypothetical protein	Helicase HerA, central domain	IPR002789	99	0	0	124	100	100	inf	5.62535e-66	2.00375e-62	8.34896e-64
group_2719		hypothetical protein	-	-	0	124	99	0	0	0	0	5.62535e-66	2.00375e-62	8.34896e-64
group_1649		hypothetical protein	-	-	0	124	99	0	0	0	0	5.62535e-66	2.00375e-62	8.34896e-64
group_2320		hypothetical protein	Protein of unknown function DUF1493	IPR010862	0	124	99	0	0	0	0	5.62535e-66	2.00375e-62	8.34896e-64
group_2734		hypothetical protein	Bacteriophage P4, Psu superfamily	IPR038395	99	0	0	124	100	100	inf	5.62535e-66	2.00375e-62	8.34896e-64
group_306		hypothetical protein	-	-	99	0	0	124	100	100	inf	5.62535e-66	2.00375e-62	8.34896e-64
group_2302		hypothetical protein	DNA primase/nucleoside triphosphatase, C-terminal	IPR004968	99	0	0	124	100	100	inf	5.62535e-66	2.00375e-62	8.34896e-64
esiB_2	esiB_2	Secretory immunoglobulin A-binding protein EsiB	Sel1-like repeat	IPR006597	99	0	0	124	100	100	inf	5.62535e-66	2.00375e-62	8.34896e-64
group_930		hypothetical protein	Helicase, superfamily 3, DNA virus	IPR014015	99	0	0	124	100	100	inf	5.62535e-66	2.00375e-62	8.34896e-64
intA_4	intA_4	Prophage integrase IntA	DNA breaking-rejoining enzyme, catalytic core	IPR011010	99	0	0	124	100	100	inf	5.62535e-66	2.00375e-62	8.34896e-64
dnaC_3~~~dnaC_4~~~dnaC_2	dnaC_3;dnaC_4;dnaC_2	DNA replication protein DnaC	DNA replication protein DnaC/insertion sequence putative ATP-binding protein	IPR028350	99	0	0	124	100	100	inf	5.62535e-66	2.00375e-62	8.34896e-64
group_2355		hypothetical protein	Hok/gef cell toxic protein	IPR000021	99	0	0	124	100	100	inf	5.62535e-66	2.00375e-62	8.34896e-64
group_2802		hypothetical protein	-	-	99	0	0	124	100	100	inf	5.62535e-66	2.00375e-62	8.34896e-64
group_3162		hypothetical protein	-	-	99	0	0	124	100	100	inf	5.62535e-66	2.00375e-62	8.34896e-64
group_586		hypothetical protein	-	-	99	0	0	124	100	100	inf	5.62535e-66	2.00375e-62	8.34896e-64
cfaE	cfaE	CFA/I fimbrial subunit E	CblD-like pilus biogenesis initiator	IPR010888	99	0	0	124	100	100	inf	5.62535e-66	2.00375e-62	8.34896e-64
group_1848		hypothetical protein	-	-	99	0	0	124	100	100	inf	5.62535e-66	2.00375e-62	8.34896e-64
lpxM	lpxM	Lipid A biosynthesis myristoyltransferase	Bacterial lipid A biosynthesis acyltransferase	IPR004960	1	124	98	0	1.0101	0	0	7.03169e-64	2.50469e-60	9.63342e-62
group_2583		hypothetical protein	-	-	98	0	1	124	98.9899	100	inf	7.03169e-64	2.50469e-60	9.63342e-62
cdtB	cdtB	Cytolethal distending toxin subunit B	Cytolethal distending toxin B	IPR003539	0	122	99	2	0	1.6129	0	2.8408e-62	1.01189e-58	2.89113e-60
group_977		hypothetical protein	Lysozyme-like domain superfamily	IPR023346	0	122	99	2	0	1.6129	0	2.8408e-62	1.01189e-58	2.89113e-60
ptxA	ptxA	Pertussis toxin subunit 1	Bordetella pertussis toxin A	IPR003898	0	122	99	2	0	1.6129	0	2.8408e-62	1.01189e-58	2.89113e-60
group_2831		hypothetical protein	DNA breaking-rejoining enzyme, catalytic core	IPR011010	0	122	99	2	0	1.6129	0	2.8408e-62	1.01189e-58	2.89113e-60
group_3168		hypothetical protein	Host-nuclease inhibitor Gam	IPR009274	0	122	99	2	0	1.6129	0	2.8408e-62	1.01189e-58	2.89113e-60
group_3169	dam_2;dam_3	DNA adenine methylase	-	-	0	122	99	2	0	1.6129	0	2.8408e-62	1.01189e-58	2.89113e-60
group_2692		hypothetical protein	Enterotoxin	IPR008992	0	122	99	2	0	1.6129	0	2.8408e-62	1.01189e-58	2.89113e-60
group_1859		hypothetical protein	-	-	0	122	99	2	0	1.6129	0	2.8408e-62	1.01189e-58	2.89113e-60
group_1450		hypothetical protein	Campylobacter phage CGC-2007, Cje0229	IPR010767	0	122	99	2	0	1.6129	0	2.8408e-62	1.01189e-58	2.89113e-60
group_377		hypothetical protein	NFkB-p65-degrading zinc protease	IPR025208	97	0	2	124	97.9798	100	inf	4.42997e-62	1.57795e-58	3.84867e-60
group_2826		hypothetical protein	RecT family	IPR018330	97	0	2	124	97.9798	100	inf	4.42997e-62	1.57795e-58	3.84867e-60
group_2635		hypothetical protein	Ead/Ea22-like protein	IPR025153	97	0	2	124	97.9798	100	inf	4.42997e-62	1.57795e-58	3.84867e-60
group_20	recE_1	Exodeoxyribonuclease 8	Exodeoxyribonuclease 8	IPR010584	97	0	2	124	97.9798	100	inf	4.42997e-62	1.57795e-58	3.84867e-60
group_2705		hypothetical protein	AP2/ERF domain	IPR001471	97	0	2	124	97.9798	100	inf	4.42997e-62	1.57795e-58	3.84867e-60
group_274		hypothetical protein	SIR2-like domain	IPR039444	97	0	2	124	97.9798	100	inf	4.42997e-62	1.57795e-58	3.84867e-60
yjcS	yjcS	Putative alkyl/aryl-sulfatase YjcS	Alkyl sulfatase dimerisation domain	IPR029228	1	123	98	1	1.0101	0.806452	8.296e-05	6.90625e-62	2.46001e-58	5.85716e-60
group_2664		hypothetical protein	-	-	0	121	99	3	0	2.41935	0	9.65873e-61	3.44044e-57	7.81918e-59
group_2460		hypothetical protein	-	-	0	121	99	3	0	2.41935	0	9.65873e-61	3.44044e-57	7.81918e-59
group_2650		hypothetical protein	Integrase, catalytic core	IPR001584	96	0	3	124	96.9697	100	inf	1.87535e-60	6.68001e-57	1.39167e-58
group_59		hypothetical protein	Phage tail collar domain	IPR011083	96	0	3	124	96.9697	100	inf	1.87535e-60	6.68001e-57	1.39167e-58
group_2910		hypothetical protein	-	-	96	0	3	124	96.9697	100	inf	1.87535e-60	6.68001e-57	1.39167e-58
group_2364		hypothetical protein	-	-	96	0	3	124	96.9697	100	inf	1.87535e-60	6.68001e-57	1.39167e-58
group_2064		hypothetical protein	Domain of unknown function DUF4224	IPR025319	0	120	99	4	0	3.22581	0	2.48712e-59	8.85913e-56	1.64058e-57
group_2499		hypothetical protein	Bacteriophage lambda, Bet	IPR010183	0	120	99	4	0	3.22581	0	2.48712e-59	8.85913e-56	1.64058e-57
group_2207		hypothetical protein	Protein of unknown function DUF1482	IPR009954	0	120	99	4	0	3.22581	0	2.48712e-59	8.85913e-56	1.64058e-57
group_3376		hypothetical protein	-	-	0	120	99	4	0	3.22581	0	2.48712e-59	8.85913e-56	1.64058e-57
group_2191		hypothetical protein	-	-	0	120	99	4	0	3.22581	0	2.48712e-59	8.85913e-56	1.64058e-57
group_1850		hypothetical protein	-	-	0	120	99	4	0	3.22581	0	2.48712e-59	8.85913e-56	1.64058e-57
group_3284		hypothetical protein	Lambda repressor-like, DNA-binding domain superfamily	IPR010982	1	121	98	3	1.0101	2.41935	0.000252994	1.14399e-58	4.0749e-55	7.2766e-57
rrrD_2~~~rrrD_1	rrrD_2;rrrD_1	Lysozyme RrrD	Endolysin T4 type	IPR034690	1	121	98	3	1.0101	2.41935	0.000252994	1.14399e-58	4.0749e-55	7.2766e-57
group_345		hypothetical protein	-	-	96	1	3	123	96.9697	99.1935	3936	1.77656e-58	6.32812e-55	1.1102e-56
group_3211		hypothetical protein	-	-	97	2	2	122	97.9798	98.3871	2958.5	2.08172e-58	7.41508e-55	1.27846e-56
group_3287		hypothetical protein	Exonuclease, phage-type/RecB, C-terminal	IPR011604	0	119	99	5	0	4.03226	0	5.17322e-58	1.8427e-54	2.92492e-56
group_533		hypothetical protein	Domain of unknown function DUF4942	IPR031339	0	119	99	5	0	4.03226	0	5.17322e-58	1.8427e-54	2.92492e-56
group_2670		hypothetical protein	Ribbon-helix-helix	IPR010985	0	119	99	5	0	4.03226	0	5.17322e-58	1.8427e-54	2.92492e-56
group_1109		hypothetical protein	-	-	0	119	99	5	0	4.03226	0	5.17322e-58	1.8427e-54	2.92492e-56
group_2495		hypothetical protein	-	-	0	119	99	5	0	4.03226	0	5.17322e-58	1.8427e-54	2.92492e-56
group_2613		hypothetical protein	DNA breaking-rejoining enzyme, catalytic core	IPR011010	94	0	5	124	94.9495	100	inf	1.54829e-57	5.51501e-54	8.61721e-56
group_2770	dnaT_2;	Primosomal protein 1;hypothetical protein	DnaT, DNA-binding domain	IPR040480	1	120	98	4	1.0101	3.22581	0.000340136	2.89351e-57	1.03067e-53	1.58565e-55
group_3270		hypothetical protein	Bacteriophage 82, GpQ	IPR010455	96	2	3	122	96.9697	98.3871	1952	8.50005e-57	3.02772e-53	4.54187e-55
group_519		hypothetical protein	Adenine modification methylase, M.EcoRV-type	IPR012263	99	6	0	118	100	95.1613	inf	9.05313e-57	3.22472e-53	4.54187e-55
group_2614		hypothetical protein	-	-	99	6	0	118	100	95.1613	inf	9.05313e-57	3.22472e-53	4.54187e-55
group_2080		hypothetical protein	DinI-like superfamily	IPR036687	0	118	99	6	0	4.83871	0	9.05313e-57	3.22472e-53	4.54187e-55
group_2542	;cfaE	hypothetical protein;CFA/I fimbrial subunit E	CblD-like pilus biogenesis initiator	IPR010888	0	118	99	6	0	4.83871	0	9.05313e-57	3.22472e-53	4.54187e-55
group_3358		hypothetical protein	Bacteriophage T4, Gp38, tail fibre assembly	IPR003458	0	118	99	6	0	4.83871	0	9.05313e-57	3.22472e-53	4.54187e-55
cph2_2	cph2_2	Phytochrome-like protein cph2	GGDEF domain	IPR000160	1	119	98	5	1.0101	4.03226	0.000428743	5.91189e-56	2.10582e-52	2.88468e-54
group_2782		hypothetical protein	Replication P	IPR009731	1	119	98	5	1.0101	4.03226	0.000428743	5.91189e-56	2.10582e-52	2.88468e-54
group_1501		hypothetical protein	Bacteriophage 933W, GpQ	IPR010534	99	7	0	117	100	94.3548	inf	1.3709e-55	4.88315e-52	6.51087e-54
group_2783		hypothetical protein	Protein of unknown function DUF1133	IPR010557	0	117	99	7	0	5.64516	0	1.3709e-55	4.88315e-52	6.51087e-54
group_3108		hypothetical protein	-	-	99	8	0	116	100	93.5484	inf	1.83358e-54	6.53122e-51	8.26737e-53
group_3283		hypothetical protein	Protein of unknown function DUF1367	IPR009797	0	116	99	8	0	6.45161	0	1.83358e-54	6.53122e-51	8.26737e-53
tfaE~~~tfaE_1	tfaE;tfaE_1	Prophage tail fiber assembly protein TfaE	Bacteriophage T4, Gp38, tail fibre assembly	IPR003458	0	116	99	8	0	6.45161	0	1.83358e-54	6.53122e-51	8.26737e-53
group_3455		hypothetical protein	Bacteriophage 82, GpQ	IPR010455	0	116	99	8	0	6.45161	0	1.83358e-54	6.53122e-51	8.26737e-53
group_3454		hypothetical protein	-	-	97	5	2	119	97.9798	95.9677	1154.3	3.40453e-54	1.21269e-50	1.49715e-52
group_3440		hypothetical protein	Rtr1/RPAP2 domain	IPR007308	97	5	2	119	97.9798	95.9677	1154.3	3.40453e-54	1.21269e-50	1.49715e-52
group_1746		hypothetical protein	Bacteriophage P22, anti-RecBCD protein 2	IPR020500	91	0	8	124	91.9192	100	inf	1.03586e-53	3.68974e-50	4.39255e-52
group_2312		hypothetical protein	Protein of unknown function DUF2737	IPR020295	91	0	8	124	91.9192	100	inf	1.03586e-53	3.68974e-50	4.39255e-52
group_1436		hypothetical protein	-	-	91	0	8	124	91.9192	100	inf	1.03586e-53	3.68974e-50	4.39255e-52
group_3102		hypothetical protein	-	-	0	115	99	9	0	7.25806	0	2.2003e-53	7.83746e-50	7.83746e-52
group_2746		hypothetical protein	-	-	0	115	99	9	0	7.25806	0	2.2003e-53	7.83746e-50	7.83746e-52
group_281		hypothetical protein	Domain of unknown function DUF550	IPR007538	0	115	99	9	0	7.25806	0	2.2003e-53	7.83746e-50	7.83746e-52
group_1505		hypothetical protein	Terminase, large subunit gp17-like	IPR035421	0	115	99	9	0	7.25806	0	2.2003e-53	7.83746e-50	7.83746e-52
group_1482		hypothetical protein	-	-	0	115	99	9	0	7.25806	0	2.2003e-53	7.83746e-50	7.83746e-52
group_2816	kilR_1	Killing protein KilR	-	-	0	115	99	9	0	7.25806	0	2.2003e-53	7.83746e-50	7.83746e-52
group_1836		hypothetical protein	-	-	0	115	99	9	0	7.25806	0	2.2003e-53	7.83746e-50	7.83746e-52
group_2906		hypothetical protein	-	-	0	115	99	9	0	7.25806	0	2.2003e-53	7.83746e-50	7.83746e-52
group_2609		hypothetical protein	S-adenosyl-L-methionine-dependent methyltransferase	IPR029063	0	115	99	9	0	7.25806	0	2.2003e-53	7.83746e-50	7.83746e-52
group_2616		hypothetical protein	-	-	0	115	99	9	0	7.25806	0	2.2003e-53	7.83746e-50	7.83746e-52
group_558		hypothetical protein	Abortive infection protein-like, C-terminal domain	IPR026001	0	115	99	9	0	7.25806	0	2.2003e-53	7.83746e-50	7.83746e-52
group_1111		hypothetical protein	-	-	0	115	99	9	0	7.25806	0	2.2003e-53	7.83746e-50	7.83746e-52
group_1370		hypothetical protein	-	-	0	115	99	9	0	7.25806	0	2.2003e-53	7.83746e-50	7.83746e-52
group_2779		hypothetical protein	-	-	0	115	99	9	0	7.25806	0	2.2003e-53	7.83746e-50	7.83746e-52
group_905		hypothetical protein	-	-	0	115	99	9	0	7.25806	0	2.2003e-53	7.83746e-50	7.83746e-52
group_2408		hypothetical protein	-	-	0	115	99	9	0	7.25806	0	2.2003e-53	7.83746e-50	7.83746e-52
group_1298		hypothetical protein	-	-	96	5	3	119	96.9697	95.9677	761.6	1.31722e-52	4.69193e-49	4.07994e-51
group_392		hypothetical protein	Terminase small subunit	IPR005335	96	5	3	119	96.9697	95.9677	761.6	1.31722e-52	4.69193e-49	4.07994e-51
group_1282		hypothetical protein	-	-	96	5	3	119	96.9697	95.9677	761.6	1.31722e-52	4.69193e-49	4.07994e-51
group_61		hypothetical protein	-	-	96	5	3	119	96.9697	95.9677	761.6	1.31722e-52	4.69193e-49	4.07994e-51
group_1121		hypothetical protein	-	-	96	5	3	119	96.9697	95.9677	761.6	1.31722e-52	4.69193e-49	4.07994e-51
group_352		hypothetical protein	Protein of unknown function DUF2184	IPR020049	96	5	3	119	96.9697	95.9677	761.6	1.31722e-52	4.69193e-49	4.07994e-51
group_182		hypothetical protein	-	-	96	5	3	119	96.9697	95.9677	761.6	1.31722e-52	4.69193e-49	4.07994e-51
group_223		hypothetical protein	-	-	96	5	3	119	96.9697	95.9677	761.6	1.31722e-52	4.69193e-49	4.07994e-51
group_425		hypothetical protein	-	-	96	5	3	119	96.9697	95.9677	761.6	1.31722e-52	4.69193e-49	4.07994e-51
group_2952		hypothetical protein	-	-	96	5	3	119	96.9697	95.9677	761.6	1.31722e-52	4.69193e-49	4.07994e-51
group_2951		hypothetical protein	-	-	96	5	3	119	96.9697	95.9677	761.6	1.31722e-52	4.69193e-49	4.07994e-51
group_2967		hypothetical protein	Protein of unknown function DUF1073	IPR024459	96	5	3	119	96.9697	95.9677	761.6	1.31722e-52	4.69193e-49	4.07994e-51
group_2760		hypothetical protein	-	-	96	5	3	119	96.9697	95.9677	761.6	1.31722e-52	4.69193e-49	4.07994e-51
group_2533		hypothetical protein	-	-	96	5	3	119	96.9697	95.9677	761.6	1.31722e-52	4.69193e-49	4.07994e-51
mutT3	mutT3	Putative 8-oxo-dGTP diphosphatase 3	NUDIX hydrolase	IPR020476	96	5	3	119	96.9697	95.9677	761.6	1.31722e-52	4.69193e-49	4.07994e-51
group_2893		hypothetical protein	Domain of unknown function DUF550	IPR007538	90	0	9	124	90.9091	100	inf	1.53077e-52	5.45262e-49	4.58203e-51
group_2046		hypothetical protein	-	-	90	0	9	124	90.9091	100	inf	1.53077e-52	5.45262e-49	4.58203e-51
group_1699		hypothetical protein	-	-	90	0	9	124	90.9091	100	inf	1.53077e-52	5.45262e-49	4.58203e-51
group_2697		hypothetical protein	RNA polymerase sigma factor 70, region 4 type 2	IPR013249	90	0	9	124	90.9091	100	inf	1.53077e-52	5.45262e-49	4.58203e-51
group_3444		hypothetical protein	-	-	0	114	99	10	0	8.06452	0	2.39833e-52	8.54284e-49	6.94539e-51
group_3379		hypothetical protein	Ead/Ea22-like protein	IPR025153	0	114	99	10	0	8.06452	0	2.39833e-52	8.54284e-49	6.94539e-51
group_2222		hypothetical protein	-	-	0	114	99	10	0	8.06452	0	2.39833e-52	8.54284e-49	6.94539e-51
group_2502		hypothetical protein	KilA, N-terminal	IPR017880	0	114	99	10	0	8.06452	0	2.39833e-52	8.54284e-49	6.94539e-51
group_2699		hypothetical protein	Domain of unknown function DUF551	IPR007539	89	0	10	124	89.899	100	inf	2.05124e-51	7.30651e-48	5.8452e-50
group_2804		hypothetical protein	Ead/Ea22-like protein	IPR025153	89	0	10	124	89.899	100	inf	2.05124e-51	7.30651e-48	5.8452e-50
group_3189		hypothetical protein	Bacteriophage lambda NinG	IPR008713	1	115	98	9	1.0101	7.25806	0.00079858	2.34148e-51	8.34037e-48	6.23565e-50
group_3197		hypothetical protein	Protein of unknown function DUF977	IPR010382	1	115	98	9	1.0101	7.25806	0.00079858	2.34148e-51	8.34037e-48	6.23565e-50
group_3040		hypothetical protein	-	-	1	115	98	9	1.0101	7.25806	0.00079858	2.34148e-51	8.34037e-48	6.23565e-50
group_2657		hypothetical protein	Adhesion domain superfamily	IPR008966	99	11	0	113	100	91.129	inf	2.39833e-51	8.54284e-48	6.23565e-50
group_1708		hypothetical protein	-	-	0	113	99	11	0	8.87097	0	2.39833e-51	8.54284e-48	6.23565e-50
yedA_1	;yedA_1	hypothetical protein;putative inner membrane transporter YedA	EamA domain	IPR000620	99	11	0	113	100	91.129	inf	2.39833e-51	8.54284e-48	6.23565e-50
group_1592		hypothetical protein	Domain of unknown function DUF4113	IPR025188	99	11	0	113	100	91.129	inf	2.39833e-51	8.54284e-48	6.23565e-50
dsbB_2	dsbB_2	Disulfide bond formation protein B	Disulphide bond formation protein DsbB/BdbC	IPR003752	99	11	0	113	100	91.129	inf	2.39833e-51	8.54284e-48	6.23565e-50
group_2350		hypothetical protein	-	-	99	11	0	113	100	91.129	inf	2.39833e-51	8.54284e-48	6.23565e-50
group_1559		hypothetical protein	Bacteriophage lambda, GpS, holin	IPR006481	0	113	99	11	0	8.87097	0	2.39833e-51	8.54284e-48	6.23565e-50
group_3353	sopE	Guanine nucleotide exchange factor SopE	Guanine nucleotide exchange factor SopE	IPR005414	0	113	99	11	0	8.87097	0	2.39833e-51	8.54284e-48	6.23565e-50
group_2403		hypothetical protein	-	-	99	11	0	113	100	91.129	inf	2.39833e-51	8.54284e-48	6.23565e-50
group_365		hypothetical protein	-	-	0	112	99	12	0	9.67742	0	2.21845e-50	7.90212e-47	5.72618e-49
group_3248		hypothetical protein	Protein of unknown function DUF1133	IPR010557	1	114	98	10	1.0101	8.06452	0.000895095	2.50724e-50	8.93079e-47	6.37914e-49
group_3064		hypothetical protein	-	-	1	114	98	10	1.0101	8.06452	0.000895095	2.50724e-50	8.93079e-47	6.37914e-49
group_3462	tfaE;tfaE_1;	Prophage tail fiber assembly protein TfaE;hypothetical protein	Bacteriophage T4, Gp38, tail fibre assembly	IPR003458	96	7	3	117	96.9697	94.3548	534.857	3.13593e-50	1.11702e-46	7.86634e-49
group_1620		hypothetical protein	-	-	96	7	3	117	96.9697	94.3548	534.857	3.13593e-50	1.11702e-46	7.86634e-49
group_1438		hypothetical protein	Ead/Ea22-like protein	IPR025153	0	111	99	13	0	10.4839	0	2.13313e-49	7.59819e-46	5.27652e-48
group_3352		hypothetical protein	Effector protein NleG	IPR010489	0	111	99	13	0	10.4839	0	2.13313e-49	7.59819e-46	5.27652e-48
group_3028		hypothetical protein	DNA breaking-rejoining enzyme, catalytic core	IPR011010	1	113	98	11	1.0101	8.87097	0.000993318	2.46308e-49	8.77349e-46	6.05068e-48
group_3115		hypothetical protein	-	-	96	8	3	116	96.9697	93.5484	464	3.97591e-49	1.41622e-45	9.37894e-48
smc_2	;smc_2	hypothetical protein;Chromosome partition protein Smc	Bacteriophage 933W, L0121, tail fibre, N-terminal	IPR013609	3	116	96	8	3.0303	6.45161	0.00215517	3.97591e-49	1.41622e-45	9.37894e-48
group_2936		hypothetical protein	-	-	96	8	3	116	96.9697	93.5484	464	3.97591e-49	1.41622e-45	9.37894e-48
group_3217		hypothetical protein	-	-	96	8	3	116	96.9697	93.5484	464	3.97591e-49	1.41622e-45	9.37894e-48
group_809		hypothetical protein	-	-	96	8	3	116	96.9697	93.5484	464	3.97591e-49	1.41622e-45	9.37894e-48
group_3042		hypothetical protein	Baseplate protein J-like	IPR006949	96	8	3	116	96.9697	93.5484	464	3.97591e-49	1.41622e-45	9.37894e-48
group_820		hypothetical protein	Gp5 N-terminal	IPR006531	0	110	99	14	0	11.2903	0	1.54508e-48	5.50356e-45	3.00741e-47
group_2082		hypothetical protein	-	-	0	110	99	14	0	11.2903	0	1.54508e-48	5.50356e-45	3.00741e-47
group_2066		hypothetical protein	Domain of unknown function DUF4224	IPR025319	0	110	99	14	0	11.2903	0	1.54508e-48	5.50356e-45	3.00741e-47
group_2727		hypothetical protein	-	-	0	110	99	14	0	11.2903	0	1.54508e-48	5.50356e-45	3.00741e-47
group_2098		hypothetical protein	-	-	0	110	99	14	0	11.2903	0	1.54508e-48	5.50356e-45	3.00741e-47
group_53		hypothetical protein	-	-	0	110	99	14	0	11.2903	0	1.54508e-48	5.50356e-45	3.00741e-47
group_1663		hypothetical protein	-	-	0	110	99	14	0	11.2903	0	1.54508e-48	5.50356e-45	3.00741e-47
group_1804		hypothetical protein	Bacteriophage tail protein Gp41, putative	IPR019289	0	110	99	14	0	11.2903	0	1.54508e-48	5.50356e-45	3.00741e-47
group_1803		hypothetical protein	Terminase small subunit	IPR005335	0	110	99	14	0	11.2903	0	1.54508e-48	5.50356e-45	3.00741e-47
group_1245		hypothetical protein	-	-	0	110	99	14	0	11.2903	0	1.54508e-48	5.50356e-45	3.00741e-47
group_2673		hypothetical protein	DNA breaking-rejoining enzyme, catalytic core	IPR011010	0	110	99	14	0	11.2903	0	1.54508e-48	5.50356e-45	3.00741e-47
group_293		hypothetical protein	Baseplate assembly protein J, predicted	IPR014507	0	110	99	14	0	11.2903	0	1.54508e-48	5.50356e-45	3.00741e-47
group_979		hypothetical protein	3'-5' exoribonuclease Rv2179c-like domain	IPR033390	0	110	99	14	0	11.2903	0	1.54508e-48	5.50356e-45	3.00741e-47
group_970		hypothetical protein	-	-	0	110	99	14	0	11.2903	0	1.54508e-48	5.50356e-45	3.00741e-47
clpX_2	clpX_2	ATP-dependent Clp protease ATP-binding subunit ClpX	Zinc finger, ClpX C4-type	IPR010603	0	110	99	14	0	11.2903	0	1.54508e-48	5.50356e-45	3.00741e-47
group_575		hypothetical protein	Domain of unknown function DUF550	IPR007538	0	110	99	14	0	11.2903	0	1.54508e-48	5.50356e-45	3.00741e-47
smc_3	smc_3	Chromosome partition protein Smc	Phage tail tape measure protein	IPR010090	0	110	99	14	0	11.2903	0	1.54508e-48	5.50356e-45	3.00741e-47
group_2445		hypothetical protein	-	-	0	110	99	14	0	11.2903	0	1.54508e-48	5.50356e-45	3.00741e-47
group_1030		hypothetical protein	Tail tube protein	IPR006498	0	110	99	14	0	11.2903	0	1.54508e-48	5.50356e-45	3.00741e-47
group_950		hypothetical protein	Bacteriophage T4, Gp38, tail fibre assembly	IPR003458	0	110	99	14	0	11.2903	0	1.54508e-48	5.50356e-45	3.00741e-47
group_1680		hypothetical protein	-	-	0	110	99	14	0	11.2903	0	1.54508e-48	5.50356e-45	3.00741e-47
group_1972		hypothetical protein	-	-	0	110	99	14	0	11.2903	0	1.54508e-48	5.50356e-45	3.00741e-47
group_896		hypothetical protein	Tail protein I	IPR006521	0	110	99	14	0	11.2903	0	1.54508e-48	5.50356e-45	3.00741e-47
group_1177		hypothetical protein	Myoviridae, GpU	IPR009734	0	110	99	14	0	11.2903	0	1.54508e-48	5.50356e-45	3.00741e-47
group_1403		hypothetical protein	-	-	0	110	99	14	0	11.2903	0	1.54508e-48	5.50356e-45	3.00741e-47
group_1142		hypothetical protein	Spanin, inner membrane subunit	IPR004929	0	110	99	14	0	11.2903	0	1.54508e-48	5.50356e-45	3.00741e-47
group_876		hypothetical protein	ParB/Sulfiredoxin	IPR003115	0	110	99	14	0	11.2903	0	1.54508e-48	5.50356e-45	3.00741e-47
group_672		hypothetical protein	-	-	0	110	99	14	0	11.2903	0	1.54508e-48	5.50356e-45	3.00741e-47
group_2500		hypothetical protein	-	-	0	110	99	14	0	11.2903	0	1.54508e-48	5.50356e-45	3.00741e-47
group_2750	;gpFI	hypothetical protein;Putative prophage major tail sheath protein	-	-	0	110	99	14	0	11.2903	0	1.54508e-48	5.50356e-45	3.00741e-47
group_2400		hypothetical protein	-	-	0	110	99	14	0	11.2903	0	1.54508e-48	5.50356e-45	3.00741e-47
group_369		hypothetical protein	-	-	0	110	99	14	0	11.2903	0	1.54508e-48	5.50356e-45	3.00741e-47
group_1902		hypothetical protein	-	-	86	0	13	124	86.8687	100	inf	3.00671e-48	1.07099e-44	5.69676e-47
group_1342		hypothetical protein	-	-	86	0	13	124	86.8687	100	inf	3.00671e-48	1.07099e-44	5.69676e-47
group_2140		hypothetical protein	-	-	86	0	13	124	86.8687	100	inf	3.00671e-48	1.07099e-44	5.69676e-47
rdmE~~~otcC~~~~~~pcpB	rdmE;otcC;;pcpB	Aklavinone 12-hydroxylase RdmE;Anhydrotetracycline monooxygenase;hypothetical protein;Pentachlorophenol 4-monooxygenase	FAD/NAD(P)-binding domain superfamily	IPR036188	13	124	86	0	13.1313	0	0	3.00671e-48	1.07099e-44	5.69676e-47
tetA_1~~~tetA_2	;tetA_1;tetA_2	hypothetical protein;Tetracycline resistance protein class C;Tetracycline resistance protein class B	Tetracycline resistance protein TetA/multidrug resistance protein MdtG	IPR001958	13	124	86	0	13.1313	0	0	3.00671e-48	1.07099e-44	5.69676e-47
group_1713		hypothetical protein	-	-	85	0	14	124	85.8586	100	inf	2.96376e-47	1.05569e-43	5.58567e-46
group_1557		hypothetical protein	Bacteriophage lambda, GpS, holin	IPR006481	96	10	3	114	96.9697	91.9355	364.8	4.67375e-47	1.66479e-43	8.76206e-46
tfaE_2~~~tfaE_3~~~tfaE~~~tfaE_1	tfaE_2;tfaE_3;tfaE;tfaE_1	Prophage tail fiber assembly protein TfaE	Bacteriophage T4, Gp38, tail fibre assembly	IPR003458	1	109	98	15	1.0101	12.0968	0.00140423	2.06763e-45	7.36491e-42	3.85597e-44
group_1275		hypothetical protein	-	-	0	106	99	18	0	14.5161	0	3.7843e-45	1.34797e-41	6.60769e-44
group_1395		hypothetical protein	Bacteriophage lambda, GpA	IPR008866	0	106	99	18	0	14.5161	0	3.7843e-45	1.34797e-41	6.60769e-44
group_346		hypothetical protein	Major capsid protein GpE	IPR005564	0	106	99	18	0	14.5161	0	3.7843e-45	1.34797e-41	6.60769e-44
group_1127		hypothetical protein	-	-	0	106	99	18	0	14.5161	0	3.7843e-45	1.34797e-41	6.60769e-44
group_1725		hypothetical protein	-	-	0	106	99	18	0	14.5161	0	3.7843e-45	1.34797e-41	6.60769e-44
group_181		hypothetical protein	Bacteriophage lambda, GpA	IPR008866	0	106	99	18	0	14.5161	0	3.7843e-45	1.34797e-41	6.60769e-44
group_2009		hypothetical protein	-	-	0	106	99	18	0	14.5161	0	3.7843e-45	1.34797e-41	6.60769e-44
group_1578		hypothetical protein	ATP-binding sugar transporter-like protein	IPR025601	0	106	99	18	0	14.5161	0	3.7843e-45	1.34797e-41	6.60769e-44
sspH2_2~~~sspH2_3~~~sspH2_1~~~sspH2_6~~~sspH2_5~~~sspH2_7~~~sspH2_8~~~~~~sspH1	sspH2_2;sspH2_3;sspH2_1;sspH2_6;sspH2_5;sspH2_7;sspH2_8;;sspH1	E3 ubiquitin-protein ligase SspH2;hypothetical protein;E3 ubiquitin-protein ligase SspH1	Leucine-rich repeat	IPR001611	0	106	99	18	0	14.5161	0	3.7843e-45	1.34797e-41	6.60769e-44
group_3362		hypothetical protein	SET domain	IPR001214	99	18	0	106	100	85.4839	inf	3.7843e-45	1.34797e-41	6.60769e-44
group_135		hypothetical protein	Phage portal protein, lambda family	IPR006429	0	106	99	18	0	14.5161	0	3.7843e-45	1.34797e-41	6.60769e-44
clpP_3	clpP_3	ATP-dependent Clp protease proteolytic subunit	ATP-dependent Clp protease proteolytic subunit	IPR001907	0	106	99	18	0	14.5161	0	3.7843e-45	1.34797e-41	6.60769e-44
group_1424		hypothetical protein	-	-	0	106	99	18	0	14.5161	0	3.7843e-45	1.34797e-41	6.60769e-44
xerD_1~~~xerD_3	xerD_1;xerD_3	Tyrosine recombinase XerD	Integrase, catalytic domain	IPR002104	7	117	92	7	7.07071	5.64516	0.00455221	6.33214e-45	2.25551e-41	1.09491e-43
group_3375		hypothetical protein	Bacteriophage CI repressor	IPR010744	7	117	92	7	7.07071	5.64516	0.00455221	6.33214e-45	2.25551e-41	1.09491e-43
group_2490		hypothetical protein	-	-	82	0	17	124	82.8283	100	inf	1.99317e-44	7.09968e-41	3.42979e-43
group_3259		hypothetical protein	-	-	0	105	99	19	0	15.3226	0	2.44621e-44	8.7134e-41	4.16909e-43
group_2637		hypothetical protein	KilA, N-terminal	IPR017880	0	105	99	19	0	15.3226	0	2.44621e-44	8.7134e-41	4.16909e-43
group_3188		hypothetical protein	Bacteriophage 82, GpQ	IPR010455	1	107	98	17	1.0101	13.7097	0.00162121	5.69703e-44	2.02928e-40	9.66325e-43
group_2450		hypothetical protein	-	-	81	0	18	124	81.8182	100	inf	1.57239e-43	5.60086e-40	2.40949e-42
group_2552		hypothetical protein	-	-	81	0	18	124	81.8182	100	inf	1.57239e-43	5.60086e-40	2.40949e-42
group_2800		hypothetical protein	Bacteriophage lambda, GpH, tail tape measure, C-terminal	IPR006431	81	0	18	124	81.8182	100	inf	1.57239e-43	5.60086e-40	2.40949e-42
group_2372		hypothetical protein	-	-	81	0	18	124	81.8182	100	inf	1.57239e-43	5.60086e-40	2.40949e-42
yopM	yopM	Outer membrane protein YopM	Leucine-rich repeat	IPR001611	81	0	18	124	81.8182	100	inf	1.57239e-43	5.60086e-40	2.40949e-42
group_3157	rrrD_2	Lysozyme RrrD	Endolysin T4 type	IPR034690	81	0	18	124	81.8182	100	inf	1.57239e-43	5.60086e-40	2.40949e-42
group_3109		hypothetical protein	SET domain	IPR001214	0	104	99	20	0	16.129	0	1.65052e-43	5.87916e-40	2.40949e-42
group_1294		hypothetical protein	Bacteriophage T4, Gp38, tail fibre assembly	IPR003458	0	104	99	20	0	16.129	0	1.65052e-43	5.87916e-40	2.40949e-42
group_1504		hypothetical protein	Bacteriophage 933W, GpQ	IPR010534	0	104	99	20	0	16.129	0	1.65052e-43	5.87916e-40	2.40949e-42
group_715		hypothetical protein	PipA	IPR010777	0	104	99	20	0	16.129	0	1.65052e-43	5.87916e-40	2.40949e-42
group_395		hypothetical protein	Homeobox-like domain superfamily	IPR009057	0	104	99	20	0	16.129	0	1.65052e-43	5.87916e-40	2.40949e-42
group_537		hypothetical protein	Bacteriophage T7, Gp17, C-terminal	IPR022246	0	104	99	20	0	16.129	0	1.65052e-43	5.87916e-40	2.40949e-42
group_2390		hypothetical protein	-	-	0	104	99	20	0	16.129	0	1.65052e-43	5.87916e-40	2.40949e-42
group_1861		hypothetical protein	-	-	0	104	99	20	0	16.129	0	1.65052e-43	5.87916e-40	2.40949e-42
group_2441		hypothetical protein	Transposase, mutator type	IPR001207	99	20	0	104	100	83.871	inf	1.65052e-43	5.87916e-40	2.40949e-42
ybgD_2	ybgD_2	putative fimbrial-like protein YbgD	Adhesion domain superfamily	IPR008966	0	104	99	20	0	16.129	0	1.65052e-43	5.87916e-40	2.40949e-42
group_2703		hypothetical protein	-	-	0	104	99	20	0	16.129	0	1.65052e-43	5.87916e-40	2.40949e-42
group_3083		Acetyltransferase	Acyl-CoA N-acyltransferase	IPR016181	99	20	0	104	100	83.871	inf	1.65052e-43	5.87916e-40	2.40949e-42
group_577		hypothetical protein	-	-	0	104	99	20	0	16.129	0	1.65052e-43	5.87916e-40	2.40949e-42
group_2853		hypothetical protein	Transposase, mutator type	IPR001207	99	20	0	104	100	83.871	inf	1.65052e-43	5.87916e-40	2.40949e-42
higB_2	higB_2	Endoribonuclease HigB	Toxin HigB-1	IPR007711	0	104	99	20	0	16.129	0	1.65052e-43	5.87916e-40	2.40949e-42
group_1101		hypothetical protein	Transcription regulator CaiF/GrlA	IPR020357	0	104	99	20	0	16.129	0	1.65052e-43	5.87916e-40	2.40949e-42
group_1029		hypothetical protein	-	-	0	104	99	20	0	16.129	0	1.65052e-43	5.87916e-40	2.40949e-42
group_1028		hypothetical protein	-	-	0	104	99	20	0	16.129	0	1.65052e-43	5.87916e-40	2.40949e-42
group_1598		hypothetical protein	Effector protein NleG	IPR010489	0	104	99	20	0	16.129	0	1.65052e-43	5.87916e-40	2.40949e-42
group_1973		hypothetical protein	Transposase IS200-like	IPR002686	0	104	99	20	0	16.129	0	1.65052e-43	5.87916e-40	2.40949e-42
sseI_1	sseI_1	Secreted effector protein SseI	-	-	0	104	99	20	0	16.129	0	1.65052e-43	5.87916e-40	2.40949e-42
group_1575		hypothetical protein	Transposase, mutator type	IPR001207	99	20	0	104	100	83.871	inf	1.65052e-43	5.87916e-40	2.40949e-42
group_923		hypothetical protein	3'-5' exoribonuclease Rv2179c-like domain	IPR033390	0	104	99	20	0	16.129	0	1.65052e-43	5.87916e-40	2.40949e-42
group_2356		hypothetical protein	-	-	0	104	99	20	0	16.129	0	1.65052e-43	5.87916e-40	2.40949e-42
group_273		hypothetical protein	Adhesion domain superfamily	IPR008966	0	104	99	20	0	16.129	0	1.65052e-43	5.87916e-40	2.40949e-42
papC_3	papC_3	Outer membrane usher protein PapC	Fimbrial membrane usher, conserved site	IPR018030	0	104	99	20	0	16.129	0	1.65052e-43	5.87916e-40	2.40949e-42
papD_2	papD_2	Chaperone protein PapD	Immunoglobulin-like fold	IPR013783	0	104	99	20	0	16.129	0	1.65052e-43	5.87916e-40	2.40949e-42
yddM	yddM	putative HTH-type transcriptional regulator YddM	Cro/C1-type helix-turn-helix domain	IPR001387	0	104	99	20	0	16.129	0	1.65052e-43	5.87916e-40	2.40949e-42
group_2858		hypothetical protein	Winged helix DNA-binding domain superfamily	IPR036390	0	103	99	21	0	16.9355	0	1.27667e-42	4.5475e-39	1.84109e-41
sspH2_7	sspH2_7	E3 ubiquitin-protein ligase SspH2	-	-	0	103	99	21	0	16.9355	0	1.27667e-42	4.5475e-39	1.84109e-41
group_2493		hypothetical protein	Putative phage holin-like	IPR032637	0	103	99	21	0	16.9355	0	1.27667e-42	4.5475e-39	1.84109e-41
sopE2_2	sopE2_2	Guanine nucleotide exchange factor sopE2	Guanine nucleotide exchange factor SopE	IPR005414	0	102	99	22	0	17.7419	0	4.39046e-42	1.56388e-38	6.30597e-41
group_964		hypothetical protein	Bacteriophage lambda, Nu1, terminase small subunit	IPR010906	13	120	86	4	13.1313	3.22581	0.00503876	5.15746e-42	1.83709e-38	7.37786e-41
group_2645		hypothetical protein	-	-	79	0	20	124	79.798	100	inf	8.5207e-42	3.03507e-38	1.19963e-40
group_409		hypothetical protein	-	-	79	0	20	124	79.798	100	inf	8.5207e-42	3.03507e-38	1.19963e-40
dinB1_2~~~dinB1_3	dinB1_2;dinB1_3	DNA polymerase IV 1	DNA polymerase, Y-family, little finger domain	IPR017961	79	0	20	124	79.798	100	inf	8.5207e-42	3.03507e-38	1.19963e-40
lexA_4	lexA_4	LexA repressor	LexA/Signal peptidase-like superfamily	IPR036286	79	0	20	124	79.798	100	inf	8.5207e-42	3.03507e-38	1.19963e-40
group_1624		hypothetical protein	Bacteriophage lambda, GpM, minor tail	IPR010265	81	1	18	123	81.8182	99.1935	553.5	1.12791e-41	4.01763e-38	1.58174e-40
group_1661		hypothetical protein	Phage gp6-like head-tail connector protein	IPR021146	1	104	98	20	1.0101	16.129	0.00196232	1.23342e-41	4.39346e-38	1.70289e-40
group_3086		hypothetical protein	HNH endonuclease	IPR002711	1	104	98	20	1.0101	16.129	0.00196232	1.23342e-41	4.39346e-38	1.70289e-40
group_2584		hypothetical protein	Terminase large subunit, Lambdalikevirus-type	IPR005021	1	104	98	20	1.0101	16.129	0.00196232	1.23342e-41	4.39346e-38	1.70289e-40
group_2693		hypothetical protein	Uncharacterised protein DUF1398	IPR009833	98	20	1	104	98.9899	83.871	509.6	1.23342e-41	4.39346e-38	1.70289e-40
group_2251		hypothetical protein	-	-	0	101	99	23	0	18.5484	0	2.3816e-41	8.48327e-38	3.2503e-40
group_830		hypothetical protein	Glycoside hydrolase, family 19, catalytic	IPR000726	0	101	99	23	0	18.5484	0	2.3816e-41	8.48327e-38	3.2503e-40
sspH2_2~~~sspH1~~~~~~sspH2_4~~~sspH2_1~~~sspH2_3	sspH2_2;sspH1;;sspH2_4;sspH2_1;sspH2_3	E3 ubiquitin-protein ligase SspH2;E3 ubiquitin-protein ligase SspH1;hypothetical protein	Leucine rich repeat 4	IPR025875	0	101	99	23	0	18.5484	0	2.3816e-41	8.48327e-38	3.2503e-40
group_1184		hypothetical protein	Putative phage terminase, small subunit, P27 family	IPR006448	1	103	98	21	1.0101	16.9355	0.00208044	7.22338e-41	2.57297e-37	9.82049e-40
group_1813		hypothetical protein	Protein of unknown function DUF4752	IPR031858	77	0	22	124	77.7778	100	inf	3.9044e-40	1.39075e-36	5.22837e-39
intS_2	intS_2	Prophage integrase IntS	DNA breaking-rejoining enzyme, catalytic core	IPR011010	77	0	22	124	77.7778	100	inf	3.9044e-40	1.39075e-36	5.22837e-39
group_1968		hypothetical protein	-	-	77	0	22	124	77.7778	100	inf	3.9044e-40	1.39075e-36	5.22837e-39
group_2855		hypothetical protein	Spanin, inner membrane subunit	IPR004929	77	0	22	124	77.7778	100	inf	3.9044e-40	1.39075e-36	5.22837e-39
hin_2~~~tnpR	hin_2;tnpR	DNA-invertase hin;Transposon Tn3 resolvase	Resolvase, HTH domain	IPR006120	81	2	18	122	81.8182	98.3871	274.5	4.09064e-40	1.45709e-36	5.43689e-39
group_3172		hypothetical protein	Integrase, catalytic core	IPR001584	81	2	18	122	81.8182	98.3871	274.5	4.09064e-40	1.45709e-36	5.43689e-39
group_659		hypothetical protein	Endopeptidase, NLPC/P60 domain	IPR000064	76	0	23	124	76.7677	100	inf	2.49542e-39	8.88869e-36	3.07567e-38
group_1284		hypothetical protein	-	-	76	0	23	124	76.7677	100	inf	2.49542e-39	8.88869e-36	3.07567e-38
group_10		hypothetical protein	Domain of unknown function DUF1983	IPR015406	76	0	23	124	76.7677	100	inf	2.49542e-39	8.88869e-36	3.07567e-38
group_3126		hypothetical protein	Bacteriophage lambda, GpM, minor tail	IPR010265	76	0	23	124	76.7677	100	inf	2.49542e-39	8.88869e-36	3.07567e-38
group_1499		hypothetical protein	-	-	76	0	23	124	76.7677	100	inf	2.49542e-39	8.88869e-36	3.07567e-38
group_2285		hypothetical protein	Domain of unknown function DUF551	IPR007539	76	0	23	124	76.7677	100	inf	2.49542e-39	8.88869e-36	3.07567e-38
group_1905		hypothetical protein	Bacteriophage ES18, Gp24	IPR009759	76	0	23	124	76.7677	100	inf	2.49542e-39	8.88869e-36	3.07567e-38
group_196		hypothetical protein	Protein of unknown function DUF1073	IPR024459	76	0	23	124	76.7677	100	inf	2.49542e-39	8.88869e-36	3.07567e-38
group_410		hypothetical protein	Phage head morphogenesis domain	IPR006528	76	0	23	124	76.7677	100	inf	2.49542e-39	8.88869e-36	3.07567e-38
group_1362		hypothetical protein	-	-	76	0	23	124	76.7677	100	inf	2.49542e-39	8.88869e-36	3.07567e-38
group_226		hypothetical protein	-	-	76	0	23	124	76.7677	100	inf	2.49542e-39	8.88869e-36	3.07567e-38
group_203		hypothetical protein	Bacteriophage terminase, large subunit	IPR006437	76	0	23	124	76.7677	100	inf	2.49542e-39	8.88869e-36	3.07567e-38
group_1774		hypothetical protein	-	-	76	0	23	124	76.7677	100	inf	2.49542e-39	8.88869e-36	3.07567e-38
group_320		hypothetical protein	-	-	76	0	23	124	76.7677	100	inf	2.49542e-39	8.88869e-36	3.07567e-38
group_2968		hypothetical protein	-	-	76	0	23	124	76.7677	100	inf	2.49542e-39	8.88869e-36	3.07567e-38
group_2962		hypothetical protein	Terminase small subunit	IPR005335	76	0	23	124	76.7677	100	inf	2.49542e-39	8.88869e-36	3.07567e-38
group_1553		hypothetical protein	-	-	76	0	23	124	76.7677	100	inf	2.49542e-39	8.88869e-36	3.07567e-38
group_3019		hypothetical protein	-	-	76	0	23	124	76.7677	100	inf	2.49542e-39	8.88869e-36	3.07567e-38
group_677		hypothetical protein	Bacteriophage lambda, GpL, minor tail	IPR006487	76	0	23	124	76.7677	100	inf	2.49542e-39	8.88869e-36	3.07567e-38
group_640		hypothetical protein	Immunoglobulin subtype	IPR003599	76	0	23	124	76.7677	100	inf	2.49542e-39	8.88869e-36	3.07567e-38
group_2245		hypothetical protein	-	-	76	0	23	124	76.7677	100	inf	2.49542e-39	8.88869e-36	3.07567e-38
group_2732		hypothetical protein	HNH nuclease	IPR003615	0	97	99	27	0	21.7742	0	1.32892e-38	4.73361e-35	1.63228e-37
group_3422		hypothetical protein	-	-	75	0	24	124	75.7576	100	inf	1.53884e-38	5.48136e-35	1.88363e-37
group_2926	dinI_3	DNA damage-inducible protein I	DinI-like superfamily	IPR036687	1	99	98	25	1.0101	20.1613	0.00257679	4.81388e-38	1.7147e-34	5.87228e-37
group_1802		hypothetical protein	Putative 3TM holin, Phage holin 3	IPR008473	0	96	99	28	0	22.5806	0	6.12334e-38	2.18113e-34	7.44414e-37
group_3118		hypothetical protein	-	-	4	104	95	20	4.0404	16.129	0.00809717	3.67661e-37	1.30961e-33	4.40946e-36
group_3223		hypothetical protein	Bacteriophage/Gene transfer agent portal protein	IPR006944	4	104	95	20	4.0404	16.129	0.00809717	3.67661e-37	1.30961e-33	4.40946e-36
group_3222		hypothetical protein	Phage capsid	IPR024455	4	104	95	20	4.0404	16.129	0.00809717	3.67661e-37	1.30961e-33	4.40946e-36
group_2964	clpP_2	ATP-dependent Clp protease proteolytic subunit	ATP-dependent Clp protease proteolytic subunit	IPR001907	4	104	95	20	4.0404	16.129	0.00809717	3.67661e-37	1.30961e-33	4.40946e-36
lpp_1~~~lpp_2	lpp_1;lpp_2	Major outer membrane lipoprotein Lpp	Lipoprotein leucine-zipper	25-08-2020	91	14	8	110	91.9192	88.7097	89.375	3.84669e-37	1.37019e-33	4.59796e-36
group_3117		hypothetical protein	Antitermination protein	IPR003222	73	0	26	124	73.7374	100	inf	5.29125e-37	1.88474e-33	6.30349e-36
group_542		hypothetical protein	Protein of unkown function DUF2303	IPR019276	0	94	99	30	0	24.1935	0	1.27935e-36	4.55706e-33	1.51902e-35
group_3020		hypothetical protein	-	-	72	0	27	124	72.7273	100	inf	2.95918e-36	1.05406e-32	3.50186e-35
group_2048		hypothetical protein	-	-	0	93	99	31	0	25	0	6.00695e-36	2.13967e-32	7.08501e-35
group_3655		hypothetical protein	Transposase IS200-like	IPR002686	80	5	19	119	80.8081	95.9677	100.211	1.9009e-35	6.77099e-32	2.23465e-34
group_2720		hypothetical protein	Accessory recombination function protein	IPR020293	70	0	29	124	70.7071	100	inf	8.47521e-35	3.01887e-31	9.80153e-34
group_823		hypothetical protein	Essential recombination function protein	IPR007499	70	0	29	124	70.7071	100	inf	8.47521e-35	3.01887e-31	9.80153e-34
group_3149		hypothetical protein	Bacteriophage lambda, CIII, regulatory protein	IPR013056	70	0	29	124	70.7071	100	inf	8.47521e-35	3.01887e-31	9.80153e-34
pipB2_1~~~spkB~~~pipB_1~~~pipB2_2~~~pipB_2	pipB2_1;spkB;pipB_1;pipB2_2;pipB_2;	Secreted effector protein PipB2;Serine/threonine-protein kinase B;Secreted effector protein PipB;hypothetical protein	Pentapeptide repeat	IPR001646	70	0	29	124	70.7071	100	inf	8.47521e-35	3.01887e-31	9.80153e-34
group_2248		hypothetical protein	Kil protein, bacteriophage P22-type	IPR020298	70	0	29	124	70.7071	100	inf	8.47521e-35	3.01887e-31	9.80153e-34
group_1367		hypothetical protein	GpU-like superfamily	IPR038512	13	113	86	11	13.1313	8.87097	0.014715	1.01446e-34	3.61351e-31	1.13991e-33
group_2556		hypothetical protein	Bacteriophage lambda, GpA	IPR008866	13	113	86	11	13.1313	8.87097	0.014715	1.01446e-34	3.61351e-31	1.13991e-33
group_155	sppA_2	Putative signal peptide peptidase SppA	Bacteriophage protein C	IPR033855	13	113	86	11	13.1313	8.87097	0.014715	1.01446e-34	3.61351e-31	1.13991e-33
group_2796		hypothetical protein	Major capsid protein GpE	IPR005564	13	113	86	11	13.1313	8.87097	0.014715	1.01446e-34	3.61351e-31	1.13991e-33
group_2788		hypothetical protein	DNA packaging protein FI	IPR025147	13	113	86	11	13.1313	8.87097	0.014715	1.01446e-34	3.61351e-31	1.13991e-33
group_2871		hypothetical protein	Phage portal protein, lambda family	IPR006429	13	113	86	11	13.1313	8.87097	0.014715	1.01446e-34	3.61351e-31	1.13991e-33
group_2778		hypothetical protein	Bacteriophage lambda, GpZ, minor tail	IPR010633	13	113	86	11	13.1313	8.87097	0.014715	1.01446e-34	3.61351e-31	1.13991e-33
group_1555		hypothetical protein	Head decoration protein D	IPR004195	13	113	86	11	13.1313	8.87097	0.014715	1.01446e-34	3.61351e-31	1.13991e-33
group_1449		hypothetical protein	Bacteriophage tail attachment protein FII	IPR008018	13	113	86	11	13.1313	8.87097	0.014715	1.01446e-34	3.61351e-31	1.13991e-33
group_3134		hypothetical protein	Cro/C1-type helix-turn-helix domain	IPR001387	0	91	99	33	0	26.6129	0	1.5392e-34	5.48265e-31	1.7187e-33
group_2028		hypothetical protein	Lambda repressor-like, DNA-binding domain superfamily	IPR010982	0	91	99	33	0	26.6129	0	1.5392e-34	5.48265e-31	1.7187e-33
sspH2_4~~~sspH2_1~~~sspH2_2	sspH2_4;sspH2_1;sspH2_2	E3 ubiquitin-protein ligase SspH2	Novel E3 ligase domain	IPR029487	0	90	99	34	0	27.4194	0	3.1126e-34	1.10871e-30	3.45392e-33
sspH2_6~~~sspH2_4~~~sspH2_5~~~sspH1_2	sspH2_6;sspH2_4;sspH2_5;sspH1_2	E3 ubiquitin-protein ligase SspH2;E3 ubiquitin-protein ligase SspH1	Leucine-rich repeat	IPR001611	0	90	99	34	0	27.4194	0	3.1126e-34	1.10871e-30	3.45392e-33
group_3239		hypothetical protein	Domain of unknown function DUF1983	IPR015406	21	119	78	5	21.2121	4.03226	0.0113122	7.8062e-34	2.78057e-30	8.60857e-33
group_3023		hypothetical protein	Bacteriophage lambda tail assembly I	IPR010654	21	119	78	5	21.2121	4.03226	0.0113122	7.8062e-34	2.78057e-30	8.60857e-33
group_3100		hypothetical protein	Bacterial Ig-like, group 2	IPR003343	68	0	31	124	68.6869	100	inf	2.1753e-33	7.74843e-30	2.36233e-32
group_1662		hypothetical protein	Bacteriophage VT1-Sakai, H0018	IPR011231	68	0	31	124	68.6869	100	inf	2.1753e-33	7.74843e-30	2.36233e-32
group_1365		hypothetical protein	GpU-like superfamily	IPR038512	68	0	31	124	68.6869	100	inf	2.1753e-33	7.74843e-30	2.36233e-32
group_921		hypothetical protein	Bacteriophage lambda, GpZ, minor tail	IPR010633	68	0	31	124	68.6869	100	inf	2.1753e-33	7.74843e-30	2.36233e-32
group_1880		hypothetical protein	ATP-binding sugar transporter-like protein	IPR025601	68	0	31	124	68.6869	100	inf	2.1753e-33	7.74843e-30	2.36233e-32
group_3473		hypothetical protein	-	-	22	119	77	5	22.2222	4.03226	0.0120048	4.70487e-33	1.67588e-29	5.09385e-32
group_2208		hypothetical protein	-	-	0	88	99	36	0	29.0323	0	4.74252e-33	1.68929e-29	5.11905e-32
group_78		hypothetical protein	Bacteriophage lambda, GpA	IPR008866	13	111	86	13	13.1313	10.4839	0.0177038	9.29313e-33	3.31021e-29	9.90044e-32
group_2516		hypothetical protein	Minor tail T	IPR009350	21	118	78	6	21.2121	4.83871	0.0136897	9.3112e-33	3.31665e-29	9.90044e-32
group_3017		hypothetical protein	Bacteriophage lambda, GpG, minor tail	IPR010027	21	118	78	6	21.2121	4.83871	0.0136897	9.3112e-33	3.31665e-29	9.90044e-32
group_2691		hypothetical protein	Bacteriophage lambda, GpL, minor tail	IPR006487	21	118	78	6	21.2121	4.83871	0.0136897	9.3112e-33	3.31665e-29	9.90044e-32
group_641		hypothetical protein	Endopeptidase, NLPC/P60 domain	IPR000064	21	118	78	6	21.2121	4.83871	0.0136897	9.3112e-33	3.31665e-29	9.90044e-32
group_3423		hypothetical protein	Bacteriophage NinH	IPR010454	67	0	32	124	67.6768	100	inf	1.06046e-32	3.77736e-29	1.12421e-31
group_2485	rusA_1	Crossover junction endodeoxyribonuclease RusA	-	-	0	87	99	37	0	29.8387	0	1.85498e-32	6.60746e-29	1.95487e-31
group_1112		hypothetical protein	-	-	0	87	99	37	0	29.8387	0	1.85498e-32	6.60746e-29	1.95487e-31
group_2749		hypothetical protein	-	-	66	0	33	124	66.6667	100	inf	5.04522e-32	1.79711e-28	5.14931e-31
group_2882		hypothetical protein	-	-	66	0	33	124	66.6667	100	inf	5.04522e-32	1.79711e-28	5.14931e-31
group_1518		hypothetical protein	-	-	66	0	33	124	66.6667	100	inf	5.04522e-32	1.79711e-28	5.14931e-31
group_3413		hypothetical protein	Bacteriophage lambda NinG	IPR008713	66	0	33	124	66.6667	100	inf	5.04522e-32	1.79711e-28	5.14931e-31
group_1213		hypothetical protein	-	-	66	0	33	124	66.6667	100	inf	5.04522e-32	1.79711e-28	5.14931e-31
group_880		hypothetical protein	AP2/ERF domain	IPR001471	66	0	33	124	66.6667	100	inf	5.04522e-32	1.79711e-28	5.14931e-31
group_2628		hypothetical protein	Bacteriophage T4, Gp38, tail fibre assembly	IPR003458	66	0	33	124	66.6667	100	inf	5.04522e-32	1.79711e-28	5.14931e-31
group_1027		hypothetical protein	Bacteriophage T4, Gp38, tail fibre assembly	IPR003458	66	0	33	124	66.6667	100	inf	5.04522e-32	1.79711e-28	5.14931e-31
group_1314		hypothetical protein	NinB superfamily	IPR036619	66	0	33	124	66.6667	100	inf	5.04522e-32	1.79711e-28	5.14931e-31
group_1896		hypothetical protein	-	-	66	0	33	124	66.6667	100	inf	5.04522e-32	1.79711e-28	5.14931e-31
group_1623		hypothetical protein	-	-	66	0	33	124	66.6667	100	inf	5.04522e-32	1.79711e-28	5.14931e-31
group_2496		hypothetical protein	Bacteriophage lambda, GpM, minor tail	IPR010265	21	117	78	7	21.2121	5.64516	0.0161078	9.62126e-32	3.42709e-28	9.7638e-31
group_3166		hypothetical protein	Bacteriophage lambda, GpH, tail tape measure, C-terminal	IPR006431	21	117	78	7	21.2121	5.64516	0.0161078	9.62126e-32	3.42709e-28	9.7638e-31
group_1057		hypothetical protein	Spanin, inner membrane subunit	IPR004929	65	0	34	124	65.6566	100	inf	2.34454e-31	8.35127e-28	2.30062e-30
hicA	hicA	putative mRNA interferase HicA	HicA mRNA interferase family	IPR012933	65	0	34	124	65.6566	100	inf	2.34454e-31	8.35127e-28	2.30062e-30
group_1489		hypothetical protein	Bacteriophage 933W, GpQ	IPR010534	65	0	34	124	65.6566	100	inf	2.34454e-31	8.35127e-28	2.30062e-30
group_1937		hypothetical protein	Winged helix DNA-binding domain superfamily	IPR036390	65	0	34	124	65.6566	100	inf	2.34454e-31	8.35127e-28	2.30062e-30
group_2876		hypothetical protein	-	-	65	0	34	124	65.6566	100	inf	2.34454e-31	8.35127e-28	2.30062e-30
group_2295		hypothetical protein	-	-	65	0	34	124	65.6566	100	inf	2.34454e-31	8.35127e-28	2.30062e-30
group_999		hypothetical protein	Bacteriophage VT1-Sakai, H0025	IPR009901	65	0	34	124	65.6566	100	inf	2.34454e-31	8.35127e-28	2.30062e-30
rsrIM	rsrIM	Modification methylase RsrI	DNA methylase N-4/N-6	IPR002941	65	0	34	124	65.6566	100	inf	2.34454e-31	8.35127e-28	2.30062e-30
group_983		hypothetical protein	-	-	65	0	34	124	65.6566	100	inf	2.34454e-31	8.35127e-28	2.30062e-30
group_2035		hypothetical protein	-	-	65	0	34	124	65.6566	100	inf	2.34454e-31	8.35127e-28	2.30062e-30
group_1108	rrrD_1	Lysozyme RrrD	Endolysin T4 type	IPR034690	65	0	34	124	65.6566	100	inf	2.34454e-31	8.35127e-28	2.30062e-30
hicB	hicB	Antitoxin HicB	Cro/C1-type helix-turn-helix domain	IPR001387	65	0	34	124	65.6566	100	inf	2.34454e-31	8.35127e-28	2.30062e-30
group_995		hypothetical protein	HNH nuclease	IPR003615	0	85	99	39	0	31.4516	0	3.00635e-31	1.07086e-27	2.93387e-30
kilR_2	kilR_2	Killing protein KilR	-	-	0	85	99	39	0	31.4516	0	3.00635e-31	1.07086e-27	2.93387e-30
group_3428		hypothetical protein	Putative phage holin-like	IPR032637	21	116	78	8	21.2121	6.45161	0.0185676	9.36805e-31	3.3369e-27	9.11721e-30
clpP1	clpP1	ATP-dependent Clp protease proteolytic subunit 1	ATP-dependent Clp protease proteolytic subunit	IPR001907	64	0	35	124	64.6465	100	inf	1.06509e-30	3.79386e-27	1.01712e-29
group_3416		hypothetical protein	-	-	64	0	35	124	64.6465	100	inf	1.06509e-30	3.79386e-27	1.01712e-29
group_51		hypothetical protein	Bacteriophage lambda, GpA	IPR008866	64	0	35	124	64.6465	100	inf	1.06509e-30	3.79386e-27	1.01712e-29
group_1800		hypothetical protein	Lambda repressor-like, DNA-binding domain superfamily	IPR010982	64	0	35	124	64.6465	100	inf	1.06509e-30	3.79386e-27	1.01712e-29
group_2154		hypothetical protein	-	-	64	0	35	124	64.6465	100	inf	1.06509e-30	3.79386e-27	1.01712e-29
group_2790		hypothetical protein	KAP family P-loop domain	IPR011646	64	0	35	124	64.6465	100	inf	1.06509e-30	3.79386e-27	1.01712e-29
group_141		hypothetical protein	Phage portal protein, lambda family	IPR006429	64	0	35	124	64.6465	100	inf	1.06509e-30	3.79386e-27	1.01712e-29
group_2835		hypothetical protein	Protein of unknown function DUF3037	IPR021398	0	83	99	41	0	33.0645	0	2.48071e-30	8.83629e-27	2.35008e-29
group_2810		hypothetical protein	-	-	0	83	99	41	0	33.0645	0	2.48071e-30	8.83629e-27	2.35008e-29
group_2142		hypothetical protein	Fumarase D	IPR024493	0	83	99	41	0	33.0645	0	2.48071e-30	8.83629e-27	2.35008e-29
group_3437		hypothetical protein	Protein of unknown function DUF1367	IPR009797	66	1	33	123	66.6667	99.1935	246	2.6804e-30	9.54757e-27	2.48635e-29
group_3419		hypothetical protein	Protein of unknown function DUF1364	IPR010774	66	1	33	123	66.6667	99.1935	246	2.6804e-30	9.54757e-27	2.48635e-29
group_3414		hypothetical protein	Protein of unknown function DUF1133	IPR010557	66	1	33	123	66.6667	99.1935	246	2.6804e-30	9.54757e-27	2.48635e-29
group_1817		hypothetical protein	-	-	66	1	33	123	66.6667	99.1935	246	2.6804e-30	9.54757e-27	2.48635e-29
group_618		hypothetical protein	S-adenosyl-L-methionine-dependent methyltransferase	IPR029063	66	1	33	123	66.6667	99.1935	246	2.6804e-30	9.54757e-27	2.48635e-29
group_1594		hypothetical protein	-	-	66	1	33	123	66.6667	99.1935	246	2.6804e-30	9.54757e-27	2.48635e-29
group_2233		hypothetical protein	-	-	66	1	33	123	66.6667	99.1935	246	2.6804e-30	9.54757e-27	2.48635e-29
group_2799		hypothetical protein	C-5 cytosine methyltransferase	IPR001525	66	1	33	123	66.6667	99.1935	246	2.6804e-30	9.54757e-27	2.48635e-29
group_2296		hypothetical protein	NinF	IPR008712	63	0	36	124	63.6364	100	inf	4.73375e-30	1.68616e-26	4.36829e-29
group_1364		hypothetical protein	-	-	63	0	36	124	63.6364	100	inf	4.73375e-30	1.68616e-26	4.36829e-29
group_3164		hypothetical protein	-	-	0	82	99	42	0	33.871	0	8.45668e-30	3.01227e-26	7.78364e-29
group_3425		hypothetical protein	Putative 3TM holin, Phage holin 3	IPR008473	21	114	78	10	21.2121	8.06452	0.0236167	5.4838e-29	1.95333e-25	5.03435e-28
group_2896		hypothetical protein	DNA methylase, N-6 adenine-specific, conserved site	IPR002052	66	2	33	122	66.6667	98.3871	122	7.21463e-29	2.56985e-25	6.53906e-28
group_2704		hypothetical protein	-	-	66	2	33	122	66.6667	98.3871	122	7.21463e-29	2.56985e-25	6.53906e-28
group_183	dnaB_1	Replicative DNA helicase	DNA helicase DnaB, N-terminal/DNA primase DnaG, C-terminal	IPR016136	66	2	33	122	66.6667	98.3871	122	7.21463e-29	2.56985e-25	6.53906e-28
group_2959		hypothetical protein	-	-	66	2	33	122	66.6667	98.3871	122	7.21463e-29	2.56985e-25	6.53906e-28
group_2832		hypothetical protein	Winged helix-like DNA-binding domain superfamily	IPR036388	66	2	33	122	66.6667	98.3871	122	7.21463e-29	2.56985e-25	6.53906e-28
group_2274		hypothetical protein	-	-	61	0	38	124	61.6162	100	inf	8.78134e-29	3.12791e-25	7.81978e-28
group_1124		hypothetical protein	Bacteriophage T5, Orf172 DNA-binding	IPR018306	61	0	38	124	61.6162	100	inf	8.78134e-29	3.12791e-25	7.81978e-28
group_2488		hypothetical protein	-	-	61	0	38	124	61.6162	100	inf	8.78134e-29	3.12791e-25	7.81978e-28
group_2122		hypothetical protein	Cro/C1-type helix-turn-helix domain	IPR001387	61	0	38	124	61.6162	100	inf	8.78134e-29	3.12791e-25	7.81978e-28
group_185	dnaB_2	Replicative DNA helicase	AAA+ ATPase domain	IPR003593	61	0	38	124	61.6162	100	inf	8.78134e-29	3.12791e-25	7.81978e-28
group_2575		hypothetical protein	Bacteriophage lambda, GpO, N-terminal	IPR006497	61	0	38	124	61.6162	100	inf	8.78134e-29	3.12791e-25	7.81978e-28
group_679		putative HTH-type transcriptional regulator	Cro/C1-type helix-turn-helix domain	IPR001387	61	0	38	124	61.6162	100	inf	8.78134e-29	3.12791e-25	7.81978e-28
group_3475		hypothetical protein	KilA-N, DNA-binding domain	IPR018873	96	36	3	88	96.9697	70.9677	78.2222	2.20994e-28	7.87179e-25	1.96304e-27
group_3033		hypothetical protein	-	-	65	2	34	122	65.6566	98.3871	116.618	3.21406e-28	1.14485e-24	2.84788e-27
group_1684		hypothetical protein	-	-	99	45	0	79	100	63.7097	inf	3.26436e-28	1.16276e-24	2.87813e-27
group_2423		hypothetical protein	-	-	99	45	0	79	100	63.7097	inf	3.26436e-28	1.16276e-24	2.87813e-27
smc	smc	Chromosome partition protein Smc	-	-	60	0	39	124	60.6061	100	inf	3.67015e-28	1.30731e-24	3.17308e-27
group_625		hypothetical protein	-	-	60	0	39	124	60.6061	100	inf	3.67015e-28	1.30731e-24	3.17308e-27
group_2711		hypothetical protein	Bacteriophage Mx8, p63, C-terminal	IPR018874	60	0	39	124	60.6061	100	inf	3.67015e-28	1.30731e-24	3.17308e-27
group_506		hypothetical protein	Bacteriophage P22, antirepressor protein, C-terminal	IPR018876	60	0	39	124	60.6061	100	inf	3.67015e-28	1.30731e-24	3.17308e-27
group_1167		hypothetical protein	-	-	60	0	39	124	60.6061	100	inf	3.67015e-28	1.30731e-24	3.17308e-27
group_1301		hypothetical protein	Arc-like DNA binding domain	IPR005569	60	0	39	124	60.6061	100	inf	3.67015e-28	1.30731e-24	3.17308e-27
group_2687		hypothetical protein	BRO N-terminal domain	IPR003497	60	0	39	124	60.6061	100	inf	3.67015e-28	1.30731e-24	3.17308e-27
group_1635		hypothetical protein	-	-	60	0	39	124	60.6061	100	inf	3.67015e-28	1.30731e-24	3.17308e-27
tfaE_3~~~tfaE_2	;tfaE_3;tfaE_2	hypothetical protein;Prophage tail fiber assembly protein TfaE	Bacteriophage T4, Gp38, tail fibre assembly	IPR003458	85	19	14	105	85.8586	84.6774	33.5526	1.07984e-27	3.84638e-24	9.31327e-27
group_3448		hypothetical protein	Bacteriophage lambda, Stf, side tail fibre-repeat-2	IPR005068	0	78	99	46	0	37.0968	0	1.11386e-27	3.96756e-24	9.56038e-27
group_2506		hypothetical protein	-	-	0	78	99	46	0	37.0968	0	1.11386e-27	3.96756e-24	9.56038e-27
group_3280	xerC_1	Tyrosine recombinase XerC	DNA breaking-rejoining enzyme, catalytic core	IPR011010	66	3	33	121	66.6667	97.5806	80.6667	1.31148e-27	4.67148e-24	1.09917e-26
group_3129		hypothetical protein	-	-	66	3	33	121	66.6667	97.5806	80.6667	1.31148e-27	4.67148e-24	1.09917e-26
group_2079		hypothetical protein	-	-	66	3	33	121	66.6667	97.5806	80.6667	1.31148e-27	4.67148e-24	1.09917e-26
group_3139		hypothetical protein	Putative bacterial toxin YdaT	IPR009364	66	3	33	121	66.6667	97.5806	80.6667	1.31148e-27	4.67148e-24	1.09917e-26
group_2273		hypothetical protein	-	-	66	3	33	121	66.6667	97.5806	80.6667	1.31148e-27	4.67148e-24	1.09917e-26
group_3087		hypothetical protein	-	-	66	3	33	121	66.6667	97.5806	80.6667	1.31148e-27	4.67148e-24	1.09917e-26
group_1971		hypothetical protein	-	-	66	3	33	121	66.6667	97.5806	80.6667	1.31148e-27	4.67148e-24	1.09917e-26
group_3364		hypothetical protein	Cro/C1-type helix-turn-helix domain	IPR001387	66	3	33	121	66.6667	97.5806	80.6667	1.31148e-27	4.67148e-24	1.09917e-26
group_3151		hypothetical protein	Siphovirus Gp157	IPR008840	66	3	33	121	66.6667	97.5806	80.6667	1.31148e-27	4.67148e-24	1.09917e-26
group_3150		hypothetical protein	Domain of unknown function DUF4224	IPR025319	66	3	33	121	66.6667	97.5806	80.6667	1.31148e-27	4.67148e-24	1.09917e-26
group_2319		hypothetical protein	Arc-type ribbon-helix-helix	IPR013321	59	0	40	124	59.596	100	inf	1.50476e-27	5.35996e-24	1.25526e-26
group_2492		hypothetical protein	-	-	59	0	40	124	59.596	100	inf	1.50476e-27	5.35996e-24	1.25526e-26
group_3251		hypothetical protein	Protein of unknown function DUF2514	IPR019659	22	113	77	11	22.2222	8.87097	0.0278129	2.10155e-27	7.48571e-24	1.749e-26
group_3410		hypothetical protein	Protein of unknown function DUF2732	IPR020126	27	116	72	8	27.2727	6.45161	0.0258621	3.29199e-26	1.17261e-22	2.73335e-25
group_3214		hypothetical protein	KilA-N, DNA-binding domain	IPR018873	0	75	99	49	0	39.5161	0	4.91465e-26	1.7506e-22	4.02437e-25
group_2134		hypothetical protein	-	-	0	75	99	49	0	39.5161	0	4.91465e-26	1.7506e-22	4.02437e-25
group_2562		hypothetical protein	-	-	0	75	99	49	0	39.5161	0	4.91465e-26	1.7506e-22	4.02437e-25
group_806		hypothetical protein	-	-	0	75	99	49	0	39.5161	0	4.91465e-26	1.7506e-22	4.02437e-25
ail_3~~~ail_4	ail_3;ail_4	Attachment invasion locus protein	Outer membrane protein/outer membrane enzyme PagP, beta-barrel	IPR011250	0	75	99	49	0	39.5161	0	4.91465e-26	1.7506e-22	4.02437e-25
group_1313		hypothetical protein	Cro/C1-type helix-turn-helix domain	IPR001387	99	49	0	75	100	60.4839	inf	4.91465e-26	1.7506e-22	4.02437e-25
group_3326		hypothetical protein	-	-	27	115	72	9	27.2727	7.25806	0.0293478	1.32773e-25	4.72936e-22	1.08471e-24
group_3401		hypothetical protein	Bacteriophage 186, Fil	IPR021221	32	118	67	6	32.3232	4.83871	0.0242854	6.7661e-25	2.41008e-21	5.51507e-24
group_3434		hypothetical protein	Glycoside hydrolase, family 19, catalytic	IPR000726	31	117	68	7	31.3131	5.64516	0.027275	9.23493e-25	3.28948e-21	7.51023e-24
group_491		hypothetical protein	-	-	1	75	98	49	1.0101	39.5161	0.00666667	1.50313e-24	5.35415e-21	1.15891e-23
group_2528		hypothetical protein	-	-	1	75	98	49	1.0101	39.5161	0.00666667	1.50313e-24	5.35415e-21	1.15891e-23
group_1261		hypothetical protein	-	-	1	75	98	49	1.0101	39.5161	0.00666667	1.50313e-24	5.35415e-21	1.15891e-23
group_2276		hypothetical protein	Protein of unknown function DUF826	IPR008544	1	75	98	49	1.0101	39.5161	0.00666667	1.50313e-24	5.35415e-21	1.15891e-23
group_1490		hypothetical protein	-	-	1	75	98	49	1.0101	39.5161	0.00666667	1.50313e-24	5.35415e-21	1.15891e-23
group_1715		hypothetical protein	-	-	1	75	98	49	1.0101	39.5161	0.00666667	1.50313e-24	5.35415e-21	1.15891e-23
group_726		hypothetical protein	Phage protein Gp138 N-terminal domain	IPR041599	1	75	98	49	1.0101	39.5161	0.00666667	1.50313e-24	5.35415e-21	1.15891e-23
mltD_2	mltD_2	Membrane-bound lytic murein transglycosylase D	Lysozyme-like domain superfamily	IPR023346	1	75	98	49	1.0101	39.5161	0.00666667	1.50313e-24	5.35415e-21	1.15891e-23
group_1137		hypothetical protein	-	-	1	75	98	49	1.0101	39.5161	0.00666667	1.50313e-24	5.35415e-21	1.15891e-23
group_967		hypothetical protein	-	-	1	75	98	49	1.0101	39.5161	0.00666667	1.50313e-24	5.35415e-21	1.15891e-23
group_1216		hypothetical protein	Protein of unknown function DUF4054	IPR025127	1	75	98	49	1.0101	39.5161	0.00666667	1.50313e-24	5.35415e-21	1.15891e-23
group_2626		hypothetical protein	-	-	1	75	98	49	1.0101	39.5161	0.00666667	1.50313e-24	5.35415e-21	1.15891e-23
group_3050		hypothetical protein	Phage tail collar domain	IPR011083	1	75	98	49	1.0101	39.5161	0.00666667	1.50313e-24	5.35415e-21	1.15891e-23
group_232		hypothetical protein	Baseplate protein J-like	IPR006949	1	75	98	49	1.0101	39.5161	0.00666667	1.50313e-24	5.35415e-21	1.15891e-23
group_2791		hypothetical protein	-	-	1	75	98	49	1.0101	39.5161	0.00666667	1.50313e-24	5.35415e-21	1.15891e-23
group_2971		hypothetical protein	-	-	1	75	98	49	1.0101	39.5161	0.00666667	1.50313e-24	5.35415e-21	1.15891e-23
group_148		hypothetical protein	Protein of unknown function DUF1073	IPR024459	1	75	98	49	1.0101	39.5161	0.00666667	1.50313e-24	5.35415e-21	1.15891e-23
group_852		hypothetical protein	Protein of unknown function DUF2612	IPR021283	1	75	98	49	1.0101	39.5161	0.00666667	1.50313e-24	5.35415e-21	1.15891e-23
group_2561		hypothetical protein	Phage head morphogenesis domain	IPR006528	1	75	98	49	1.0101	39.5161	0.00666667	1.50313e-24	5.35415e-21	1.15891e-23
group_3152		hypothetical protein	Spanin, inner membrane subunit	IPR004929	1	75	98	49	1.0101	39.5161	0.00666667	1.50313e-24	5.35415e-21	1.15891e-23
group_2774		hypothetical protein	Protein of unknown function DUF3383	IPR021808	1	75	98	49	1.0101	39.5161	0.00666667	1.50313e-24	5.35415e-21	1.15891e-23
group_2761		hypothetical protein	-	-	1	75	98	49	1.0101	39.5161	0.00666667	1.50313e-24	5.35415e-21	1.15891e-23
group_2762		hypothetical protein	Uncharacterised conserved protein UCP029215	IPR016913	1	75	98	49	1.0101	39.5161	0.00666667	1.50313e-24	5.35415e-21	1.15891e-23
group_670		hypothetical protein	-	-	1	75	98	49	1.0101	39.5161	0.00666667	1.50313e-24	5.35415e-21	1.15891e-23
group_2838		hypothetical protein	Hcp1-like superfamily	IPR036624	30	116	69	8	30.303	6.45161	0.029985	2.02937e-24	7.22861e-21	1.55789e-23
group_2215		hypothetical protein	-	-	30	116	69	8	30.303	6.45161	0.029985	2.02937e-24	7.22861e-21	1.55789e-23
group_1040		hypothetical protein	Bacteriophage T4, Gp38, tail fibre assembly	IPR003458	0	71	99	53	0	42.7419	0	2.05155e-24	7.30761e-21	1.5648e-23
group_2340		hypothetical protein	-	-	0	71	99	53	0	42.7419	0	2.05155e-24	7.30761e-21	1.5648e-23
group_2753		hypothetical protein	-	-	0	71	99	53	0	42.7419	0	2.05155e-24	7.30761e-21	1.5648e-23
group_935		hypothetical protein	Uncharacterised protein family UPF0304, YfbU	IPR005587	0	70	99	54	0	43.5484	0	6.08692e-24	2.16816e-20	4.63282e-23
dmlR_2~~~dmlR_1	;dmlR_2;dmlR_1	hypothetical protein;HTH-type transcriptional regulator DmlR	LysR, substrate-binding	IPR005119	31	116	68	8	31.3131	6.45161	0.0314402	8.06959e-24	2.87439e-20	6.00081e-23
group_1257		hypothetical protein	-	-	31	116	68	8	31.3131	6.45161	0.0314402	8.06959e-24	2.87439e-20	6.00081e-23
group_2873		hypothetical protein	Type VI secretion system TssK	IPR010263	31	116	68	8	31.3131	6.45161	0.0314402	8.06959e-24	2.87439e-20	6.00081e-23
oprF	oprF;	Outer membrane porin F;hypothetical protein	OmpA-like domain	IPR006665	31	116	68	8	31.3131	6.45161	0.0314402	8.06959e-24	2.87439e-20	6.00081e-23
caf1A	caf1A	F1 capsule-anchoring protein	Outer membrane usher protein	IPR000015	31	116	68	8	31.3131	6.45161	0.0314402	8.06959e-24	2.87439e-20	6.00081e-23
group_1163		hypothetical protein	Adhesion domain superfamily	IPR008966	31	116	68	8	31.3131	6.45161	0.0314402	8.06959e-24	2.87439e-20	6.00081e-23
group_2579		hypothetical protein	Type VI secretion protein SciN-like superfamily	IPR038706	31	116	68	8	31.3131	6.45161	0.0314402	8.06959e-24	2.87439e-20	6.00081e-23
group_1796		hypothetical protein	Integrase, catalytic core	IPR001584	31	116	68	8	31.3131	6.45161	0.0314402	8.06959e-24	2.87439e-20	6.00081e-23
pgaB	pgaB	Poly-beta-16-N-acetyl-D-glucosamine N-deacetylase	Glycoside hydrolase/deacetylase, beta/alpha-barrel	IPR011330	31	116	68	8	31.3131	6.45161	0.0314402	8.06959e-24	2.87439e-20	6.00081e-23
group_3018		hypothetical protein	Adhesion domain superfamily	IPR008966	31	116	68	8	31.3131	6.45161	0.0314402	8.06959e-24	2.87439e-20	6.00081e-23
group_632	caf1M	Chaperone protein caf1M	Immunoglobulin-like fold	IPR013783	31	116	68	8	31.3131	6.45161	0.0314402	8.06959e-24	2.87439e-20	6.00081e-23
group_3236		hypothetical protein	Bacterial Ig-like, group 2	IPR003343	34	118	65	6	34.3434	4.83871	0.0265971	9.69051e-24	3.45176e-20	7.19116e-23
group_2825		hypothetical protein	T6SS superfamily	IPR038314	30	115	69	9	30.303	7.25806	0.0340265	1.11505e-23	3.9718e-20	8.22318e-23
group_2001		hypothetical protein	Type VI secretion system (T6SS), amidase effector protein 4	IPR025562	30	115	69	9	30.303	7.25806	0.0340265	1.11505e-23	3.9718e-20	8.22318e-23
group_2171		hypothetical protein	-	-	30	115	69	9	30.303	7.25806	0.0340265	1.11505e-23	3.9718e-20	8.22318e-23
group_2357		hypothetical protein	Protein of unknown function DUF1391	IPR009821	0	69	99	55	0	44.3548	0	1.81372e-23	6.46046e-20	1.33481e-22
group_3176		hypothetical protein	-	-	29	113	70	11	29.2929	8.87097	0.0403287	1.21124e-22	4.31443e-19	8.89573e-22
group_2476		hypothetical protein	-	-	36	118	63	6	36.3636	4.83871	0.0290557	1.37705e-22	4.90504e-19	1.00307e-21
group_3395		hypothetical protein	Bacteriophage 186, CII	IPR009679	36	118	63	6	36.3636	4.83871	0.0290557	1.37705e-22	4.90504e-19	1.00307e-21
group_3159		hypothetical protein	-	-	36	118	63	6	36.3636	4.83871	0.0290557	1.37705e-22	4.90504e-19	1.00307e-21
group_3013		hypothetical protein	-	-	36	118	63	6	36.3636	4.83871	0.0290557	1.37705e-22	4.90504e-19	1.00307e-21
group_1376		hypothetical protein	-	-	50	0	49	124	50.5051	100	inf	2.26742e-22	8.07655e-19	1.64827e-21
group_1626		hypothetical protein	Cro/C1-type helix-turn-helix domain	IPR001387	1	70	98	54	1.0101	43.5484	0.00787172	4.89514e-22	1.74365e-18	3.55122e-21
dam_2~~~dam_3	dam_2;dam_3	DNA adenine methylase	D12 class N6 adenine-specific DNA methyltransferase	IPR012327	0	66	99	58	0	46.7742	0	5.08301e-22	1.81057e-18	3.68002e-21
group_3286		hypothetical protein	Exonuclease, phage-type/RecB, C-terminal	IPR011604	0	65	99	59	0	47.5806	0	1.58338e-21	5.63999e-18	1.13939e-20
group_2651		hypothetical protein	-	-	0	65	99	59	0	47.5806	0	1.58338e-21	5.63999e-18	1.13939e-20
group_2712		hypothetical protein	Transcriptional activator PerC/bacteriophage SfV Orf40	IPR024684	0	65	99	59	0	47.5806	0	1.58338e-21	5.63999e-18	1.13939e-20
group_3407		hypothetical protein	-	-	36	117	63	7	36.3636	5.64516	0.034188	1.61292e-21	5.7452e-18	1.15831e-20
group_432		hypothetical protein	DNA single-strand annealing protein RecT	IPR004590	0	64	99	60	0	48.3871	0	2.2134e-21	7.88412e-18	1.58316e-20
group_1884		hypothetical protein	-	-	0	64	99	60	0	48.3871	0	2.2134e-21	7.88412e-18	1.58316e-20
group_1378		hypothetical protein	Bacteriophage lambda, GpG, minor tail	IPR010027	47	0	52	124	47.4747	100	inf	9.16407e-21	3.26424e-17	6.52848e-20
group_2515		hypothetical protein	Minor tail T	IPR009350	47	0	52	124	47.4747	100	inf	9.16407e-21	3.26424e-17	6.52848e-20
dinI_5~~~dinI_3	dinI_5;dinI_3	DNA damage-inducible protein I	DinI-like superfamily	IPR036687	97	55	2	69	97.9798	55.6452	60.8455	2.17168e-20	7.73554e-17	1.54402e-19
group_2648		hypothetical protein	Transposase IS3/IS911family	IPR002514	31	111	68	13	31.3131	10.4839	0.0533916	7.11553e-20	2.53455e-16	5.03887e-19
group_1448		Insertion sequence IS5376 putative ATP-binding protein	IstB-like ATP-binding protein	IPR002611	31	111	68	13	31.3131	10.4839	0.0533916	7.11553e-20	2.53455e-16	5.03887e-19
group_3094		hypothetical protein	Protein of unknown function DUF1380	IPR009811	45	0	54	124	45.4545	100	inf	1.00882e-19	3.5934e-16	7.10158e-19
group_3263		hypothetical protein	-	-	45	0	54	124	45.4545	100	inf	1.00882e-19	3.5934e-16	7.10158e-19
group_3373		hypothetical protein	Api92-like domain superfamily	IPR023136	45	0	54	124	45.4545	100	inf	1.00882e-19	3.5934e-16	7.10158e-19
group_2797		hypothetical protein	Protein of unknown function DUF1367	IPR009797	99	64	0	60	100	48.3871	inf	1.09167e-19	3.88853e-16	7.66968e-19
gmm~~~gmm_2	gmm;gmm_2	GDP-mannose mannosyl hydrolase	GDP-mannose mannosyl hydrolase	IPR033715	96	55	3	69	96.9697	55.6452	40.1455	2.75237e-19	9.80395e-16	1.92991e-18
group_3212		hypothetical protein	NinB superfamily	IPR036619	0	59	99	65	0	52.4194	0	2.8882e-19	1.02878e-15	2.02117e-18
group_2823		hypothetical protein	-	-	43	0	56	124	43.4343	100	inf	1.05533e-18	3.75907e-15	7.3563e-18
group_1970		hypothetical protein	-	-	43	0	56	124	43.4343	100	inf	1.05533e-18	3.75907e-15	7.3563e-18
group_2663		hypothetical protein	-	-	6	75	93	49	6.06061	39.5161	0.0421505	1.43199e-18	5.10076e-15	9.94299e-18
group_478		hypothetical protein	-	-	6	75	93	49	6.06061	39.5161	0.0421505	1.43199e-18	5.10076e-15	9.94299e-18
group_3275		hypothetical protein	Protein of unknown function DUF4060	IPR025135	1	61	98	63	1.0101	50.8065	0.0105386	2.39491e-18	8.53068e-15	1.65967e-17
lexA_5~~~lexA_2~~~~~~lexA_4	lexA_5;lexA_2;;lexA_4	LexA repressor;hypothetical protein	LexA/Signal peptidase-like superfamily	IPR036286	45	1	54	123	45.4545	99.1935	102.5	3.26335e-18	1.1624e-14	2.14303e-17
group_81		hypothetical protein	-	-	42	0	57	124	42.4242	100	inf	3.35112e-18	1.19367e-14	2.14303e-17
group_48		hypothetical protein	Phage P22-like portal protein	IPR032427	42	0	57	124	42.4242	100	inf	3.35112e-18	1.19367e-14	2.14303e-17
group_2524		hypothetical protein	Glucosyl transferase II	IPR025686	42	0	57	124	42.4242	100	inf	3.35112e-18	1.19367e-14	2.14303e-17
group_2523	faeE	Chaperone protein FaeE	Immunoglobulin-like fold	IPR013783	42	0	57	124	42.4242	100	inf	3.35112e-18	1.19367e-14	2.14303e-17
group_2139		hypothetical protein	Domain of unknown function DUF551	IPR007539	42	0	57	124	42.4242	100	inf	3.35112e-18	1.19367e-14	2.14303e-17
group_704		hypothetical protein	-	-	42	0	57	124	42.4242	100	inf	3.35112e-18	1.19367e-14	2.14303e-17
group_41		hypothetical protein	Bacteriophage P22 tailspike, N-terminal	IPR009093	42	0	57	124	42.4242	100	inf	3.35112e-18	1.19367e-14	2.14303e-17
dsbA_2~~~dsbA_1	dsbA_2;dsbA_1	Thiol:disulfide interchange protein DsbA	DSBA-like thioredoxin domain	IPR001853	42	0	57	124	42.4242	100	inf	3.35112e-18	1.19367e-14	2.14303e-17
group_1077		hypothetical protein	Peptidoglycan hydrolase Gp4 superfamily	IPR038258	42	0	57	124	42.4242	100	inf	3.35112e-18	1.19367e-14	2.14303e-17
prsE_3	;prsE_3	hypothetical protein;Type I secretion system membrane fusion protein PrsE	-	-	42	0	57	124	42.4242	100	inf	3.35112e-18	1.19367e-14	2.14303e-17
yfdG_2	yfdG_2	Prophage bactoprenol-linked glucose translocase	Glucose translocase, bactoprenol-linked	IPR016480	42	0	57	124	42.4242	100	inf	3.35112e-18	1.19367e-14	2.14303e-17
xerD_6	xerD_6	Tyrosine recombinase XerD	DNA breaking-rejoining enzyme, catalytic core	IPR011010	42	0	57	124	42.4242	100	inf	3.35112e-18	1.19367e-14	2.14303e-17
yfdH_2	yfdH_2	Prophage bactoprenol glucosyl transferase	Glycosyltransferase 2-like	IPR001173	42	0	57	124	42.4242	100	inf	3.35112e-18	1.19367e-14	2.14303e-17
group_2590		hypothetical protein	Outer membrane efflux protein	IPR003423	42	0	57	124	42.4242	100	inf	3.35112e-18	1.19367e-14	2.14303e-17
group_571		hypothetical protein	-	-	42	0	57	124	42.4242	100	inf	3.35112e-18	1.19367e-14	2.14303e-17
group_1005		hypothetical protein	Adhesion domain superfamily	IPR008966	42	0	57	124	42.4242	100	inf	3.35112e-18	1.19367e-14	2.14303e-17
group_1212		hypothetical protein	Protein of unknown function DUF2824	IPR022568	42	0	57	124	42.4242	100	inf	3.35112e-18	1.19367e-14	2.14303e-17
group_1961		hypothetical protein	Arc-like DNA binding domain	IPR005569	42	0	57	124	42.4242	100	inf	3.35112e-18	1.19367e-14	2.14303e-17
group_173		hypothetical protein	Bacteriophage P22, Gp10, DNA-stabilising	IPR021098	42	0	57	124	42.4242	100	inf	3.35112e-18	1.19367e-14	2.14303e-17
group_2138		hypothetical protein	-	-	42	0	57	124	42.4242	100	inf	3.35112e-18	1.19367e-14	2.14303e-17
yahA	yahA	Cyclic di-GMP phosphodiesterase YahA	EAL domain	IPR001633	42	0	57	124	42.4242	100	inf	3.35112e-18	1.19367e-14	2.14303e-17
aidAI	aidA-I	AIDA-I autotransporter	Adhesin of bacterial autotransporter system	IPR030930	42	0	57	124	42.4242	100	inf	3.35112e-18	1.19367e-14	2.14303e-17
group_1203		hypothetical protein	-	-	42	0	57	124	42.4242	100	inf	3.35112e-18	1.19367e-14	2.14303e-17
prsD	prsD	Type I secretion system ATP-binding protein PrsD	AAA+ ATPase domain	IPR003593	42	0	57	124	42.4242	100	inf	3.35112e-18	1.19367e-14	2.14303e-17
group_2		hypothetical protein	Bacterial Ig domain	IPR041498	42	0	57	124	42.4242	100	inf	3.35112e-18	1.19367e-14	2.14303e-17
group_162		hypothetical protein	-	-	42	0	57	124	42.4242	100	inf	3.35112e-18	1.19367e-14	2.14303e-17
group_187		hypothetical protein	DNA transfer protein	IPR031619	42	0	57	124	42.4242	100	inf	3.35112e-18	1.19367e-14	2.14303e-17
group_1949		hypothetical protein	Regulatory factor, effector binding domain superfamily	IPR011256	42	0	57	124	42.4242	100	inf	3.35112e-18	1.19367e-14	2.14303e-17
group_445		hypothetical protein	Bacteriophage P22, Gp8, scaffold	IPR015385	42	0	57	124	42.4242	100	inf	3.35112e-18	1.19367e-14	2.14303e-17
group_1174		hypothetical protein	-	-	42	0	57	124	42.4242	100	inf	3.35112e-18	1.19367e-14	2.14303e-17
group_211		hypothetical protein	Major capsid protein Gp5	IPR024659	42	0	57	124	42.4242	100	inf	3.35112e-18	1.19367e-14	2.14303e-17
group_2366		hypothetical protein	-	-	42	0	57	124	42.4242	100	inf	3.35112e-18	1.19367e-14	2.14303e-17
group_2361		hypothetical protein	-	-	42	0	57	124	42.4242	100	inf	3.35112e-18	1.19367e-14	2.14303e-17
tetD	tetD	Transposon Tn10 TetD protein	DNA binding HTH domain, AraC-type	IPR018060	42	0	57	124	42.4242	100	inf	3.35112e-18	1.19367e-14	2.14303e-17
yraJ~~~fimD_2	yraJ;fimD_2	Outer membrane usher protein YraJ;Outer membrane usher protein FimD	Fimbrial membrane usher, conserved site	IPR018030	42	0	57	124	42.4242	100	inf	3.35112e-18	1.19367e-14	2.14303e-17
slyA_1~~~slyA_2	;slyA_1;slyA_2	hypothetical protein;Transcriptional regulator SlyA	MarR-type HTH domain	IPR000835	57	124	42	0	57.5758	0	0	3.35112e-18	1.19367e-14	2.14303e-17
group_687		hypothetical protein	-	-	42	0	57	124	42.4242	100	inf	3.35112e-18	1.19367e-14	2.14303e-17
group_2772		hypothetical protein	-	-	42	0	57	124	42.4242	100	inf	3.35112e-18	1.19367e-14	2.14303e-17
group_1858		hypothetical protein	-	-	42	0	57	124	42.4242	100	inf	3.35112e-18	1.19367e-14	2.14303e-17
group_1984		hypothetical protein	Bacteriophage P22, Orf80	IPR022544	42	0	57	124	42.4242	100	inf	3.35112e-18	1.19367e-14	2.14303e-17
group_3171		hypothetical protein	-	-	42	0	57	124	42.4242	100	inf	3.35112e-18	1.19367e-14	2.14303e-17
gadW_2	;gadW_2	hypothetical protein;HTH-type transcriptional regulator GadW	DNA binding HTH domain, AraC-type	IPR018060	42	0	57	124	42.4242	100	inf	3.35112e-18	1.19367e-14	2.14303e-17
group_2702		hypothetical protein	-	-	76	24	23	100	76.7677	80.6452	13.7681	3.98428e-18	1.4192e-14	2.54337e-17
tibC	tibC	Glycosyltransferase TibC	Glycosyl transferase, family 9	IPR002201	41	0	58	124	41.4141	100	inf	1.05156e-17	3.74565e-14	6.68867e-17
group_1006		hypothetical protein	KilA, N-terminal	IPR017880	41	0	58	124	41.4141	100	inf	1.05156e-17	3.74565e-14	6.68867e-17
group_3278		hypothetical protein	Host-nuclease inhibitor Gam	IPR009274	0	55	99	69	0	55.6452	0	1.49159e-17	5.31305e-14	9.47068e-17
group_3431		hypothetical protein	-	-	43	1	56	123	43.4343	99.1935	94.4464	3.23164e-17	1.15111e-13	2.04824e-16
group_2472		hypothetical protein	-	-	0	54	99	70	0	56.4516	0	4.07529e-17	1.45162e-13	2.57379e-16
group_2482		hypothetical protein	-	-	0	54	99	70	0	56.4516	0	4.07529e-17	1.45162e-13	2.57379e-16
group_2132		hypothetical protein	-	-	4	66	95	58	4.0404	46.7742	0.0370016	5.33301e-17	1.89962e-13	3.36215e-16
group_2716		hypothetical protein	-	-	1	57	98	67	1.0101	54.0323	0.0119943	5.67968e-17	2.0231e-13	3.56808e-16
group_3252		hypothetical protein	-	-	98	67	1	57	98.9899	45.9677	83.3731	5.67968e-17	2.0231e-13	3.56808e-16
group_2661		hypothetical protein	-	-	5	68	94	56	5.05051	45.1613	0.0438048	1.26364e-16	4.50109e-13	7.92445e-16
dam_3~~~dam_2	dam_3;dam_2	DNA adenine methylase	D12 class N6 adenine-specific DNA methyltransferase	IPR012327	0	52	99	72	0	58.0645	0	1.28583e-16	4.58014e-13	8.04946e-16
group_3424		hypothetical protein	NinF	IPR008712	38	0	61	124	38.3838	100	inf	3.03348e-16	1.08053e-12	1.89566e-15
group_815		hypothetical protein	Exonuclease, phage-type/RecB, C-terminal	IPR011604	0	51	99	73	0	58.871	0	3.08263e-16	1.09803e-12	1.91964e-15
group_1073		hypothetical protein	-	-	0	51	99	73	0	58.871	0	3.08263e-16	1.09803e-12	1.91964e-15
group_3299		hypothetical protein	Bacteriophage 933W-like, putative excisionase superfamily	IPR038146	31	104	68	20	31.3131	16.129	0.0876697	6.80636e-16	2.42443e-12	4.20907e-15
group_2417		hypothetical protein	UPF0759 superfamily	IPR036520	31	104	68	20	31.3131	16.129	0.0876697	6.80636e-16	2.42443e-12	4.20907e-15
yedK_2~~~yedK_1	yedK_2;yedK_1	Putative SOS response-associated peptidase YedK	SOS response associated peptidase (SRAP)	IPR003738	31	104	68	20	31.3131	16.129	0.0876697	6.80636e-16	2.42443e-12	4.20907e-15
intQ_1	intQ_1	Putative defective protein IntQ	DNA breaking-rejoining enzyme, catalytic core	IPR011010	31	104	68	20	31.3131	16.129	0.0876697	6.80636e-16	2.42443e-12	4.20907e-15
group_3293		hypothetical protein	-	-	37	0	62	124	37.3737	100	inf	9.10044e-16	3.24158e-12	5.61799e-15
group_3253		hypothetical protein	Bacteriophage SPP1, head-tail adaptor	IPR008767	32	104	67	20	32.3232	16.129	0.0918485	2.18658e-15	7.78861e-12	1.33595e-14
group_2479		hypothetical protein	Phage tail sheath protein, beta-sandwich domain	IPR035326	32	104	67	20	32.3232	16.129	0.0918485	2.18658e-15	7.78861e-12	1.33595e-14
group_2857		hypothetical protein	Protein of unknown function DUF2635	IPR024400	32	104	67	20	32.3232	16.129	0.0918485	2.18658e-15	7.78861e-12	1.33595e-14
group_3067		hypothetical protein	-	-	32	104	67	20	32.3232	16.129	0.0918485	2.18658e-15	7.78861e-12	1.33595e-14
group_3204		hypothetical protein	-	-	32	104	67	20	32.3232	16.129	0.0918485	2.18658e-15	7.78861e-12	1.33595e-14
group_3160		hypothetical protein	Bacteriophage Mu, GpM, tail tube	IPR019596	32	104	67	20	32.3232	16.129	0.0918485	2.18658e-15	7.78861e-12	1.33595e-14
group_819		hypothetical protein	-	-	36	0	63	124	36.3636	100	inf	2.70124e-15	9.62183e-12	1.63359e-14
group_836		hypothetical protein	KfrA, N-terminal DNA-binding domain	IPR021104	36	0	63	124	36.3636	100	inf	2.70124e-15	9.62183e-12	1.63359e-14
group_635		hypothetical protein	AbiJ, N-terminal domain 5	IPR040508	36	0	63	124	36.3636	100	inf	2.70124e-15	9.62183e-12	1.63359e-14
group_2916		hypothetical protein	-	-	36	0	63	124	36.3636	100	inf	2.70124e-15	9.62183e-12	1.63359e-14
group_574		hypothetical protein	Protein of unknown function DUF2971	IPR021352	36	0	63	124	36.3636	100	inf	2.70124e-15	9.62183e-12	1.63359e-14
group_2922		hypothetical protein	-	-	36	0	63	124	36.3636	100	inf	2.70124e-15	9.62183e-12	1.63359e-14
group_3420		hypothetical protein	Bacteriophage lambda NinG	IPR008713	35	0	64	124	35.3535	100	inf	7.9349e-15	2.82641e-11	4.71069e-14
group_1815		hypothetical protein	-	-	35	0	64	124	35.3535	100	inf	7.9349e-15	2.82641e-11	4.71069e-14
group_1258		hypothetical protein	NinB superfamily	IPR036619	35	0	64	124	35.3535	100	inf	7.9349e-15	2.82641e-11	4.71069e-14
group_757		hypothetical protein	-	-	35	0	64	124	35.3535	100	inf	7.9349e-15	2.82641e-11	4.71069e-14
group_1736		hypothetical protein	-	-	35	0	64	124	35.3535	100	inf	7.9349e-15	2.82641e-11	4.71069e-14
group_1766		hypothetical protein	-	-	35	0	64	124	35.3535	100	inf	7.9349e-15	2.82641e-11	4.71069e-14
group_2814		hypothetical protein	Archaeal primase DnaG/twinkle, TOPRIM domain	IPR034154	35	0	64	124	35.3535	100	inf	7.9349e-15	2.82641e-11	4.71069e-14
group_1895		hypothetical protein	-	-	35	0	64	124	35.3535	100	inf	7.9349e-15	2.82641e-11	4.71069e-14
group_2690		hypothetical protein	-	-	35	0	64	124	35.3535	100	inf	7.9349e-15	2.82641e-11	4.71069e-14
group_1849		hypothetical protein	Protein of unknown function DUF4752	IPR031858	35	0	64	124	35.3535	100	inf	7.9349e-15	2.82641e-11	4.71069e-14
group_1990		hypothetical protein	-	-	35	0	64	124	35.3535	100	inf	7.9349e-15	2.82641e-11	4.71069e-14
group_2337		hypothetical protein	-	-	34	0	65	124	34.3434	100	inf	2.30723e-14	8.21834e-11	1.36517e-13
group_2852		hypothetical protein	Bacteriophage lambda, GpO, N-terminal	IPR006497	34	0	65	124	34.3434	100	inf	2.30723e-14	8.21834e-11	1.36517e-13
group_1816		hypothetical protein	Lambda repressor-like, DNA-binding domain superfamily	IPR010982	33	0	66	124	33.3333	100	inf	6.64201e-14	2.36588e-10	3.9041e-13
prtR_1	prtR_1	HTH-type transcriptional regulator PrtR	Cro/C1-type helix-turn-helix domain	IPR001387	33	0	66	124	33.3333	100	inf	6.64201e-14	2.36588e-10	3.9041e-13
prtR_2	prtR_2	HTH-type transcriptional regulator PrtR	Cro/C1-type helix-turn-helix domain	IPR001387	33	0	66	124	33.3333	100	inf	6.64201e-14	2.36588e-10	3.9041e-13
group_3201		hypothetical protein	-	-	33	0	66	124	33.3333	100	inf	6.64201e-14	2.36588e-10	3.9041e-13
group_3472		hypothetical protein	AAA+ ATPase domain	IPR003593	38	2	61	122	38.3838	98.3871	38	1.08745e-13	3.87351e-10	6.3814e-13
group_3418		hypothetical protein	Domain of unknown function DUF3850	IPR039440	32	0	67	124	32.3232	100	inf	1.89347e-13	6.74454e-10	1.10566e-12
tfaE~~~tfaE_3	tfaE;tfaE_3	Prophage tail fiber assembly protein TfaE	Bacteriophage T4, Gp38, tail fibre assembly	IPR003458	32	0	67	124	32.3232	100	inf	1.89347e-13	6.74454e-10	1.10566e-12
group_3053		hypothetical protein	Phage tail collar domain	IPR011083	32	0	67	124	32.3232	100	inf	1.89347e-13	6.74454e-10	1.10566e-12
group_2619		hypothetical protein	DNA circulation, N-terminal	IPR009826	32	100	67	24	32.3232	19.3548	0.114627	2.742e-13	9.76702e-10	1.58813e-12
group_2480		hypothetical protein	Bacteriophage tail protein Gp41, putative	IPR019289	32	100	67	24	32.3232	19.3548	0.114627	2.742e-13	9.76702e-10	1.58813e-12
group_336		hypothetical protein	Baseplate protein GpP	IPR026276	32	100	67	24	32.3232	19.3548	0.114627	2.742e-13	9.76702e-10	1.58813e-12
group_3161		hypothetical protein	Phage tail tape measure protein	IPR010090	32	100	67	24	32.3232	19.3548	0.114627	2.742e-13	9.76702e-10	1.58813e-12
group_2985		hypothetical protein	Phage baseplate assembly protein V/Gp45	IPR013046	32	100	67	24	32.3232	19.3548	0.114627	2.742e-13	9.76702e-10	1.58813e-12
group_1292		hypothetical protein	-	-	31	0	68	124	31.3131	100	inf	5.34627e-13	1.90434e-09	2.86798e-12
group_1478		hypothetical protein	Protein of unknown function DUF2778	IPR021225	31	0	68	124	31.3131	100	inf	5.34627e-13	1.90434e-09	2.86798e-12
group_397		hypothetical protein	Archaeal primase DnaG/twinkle, TOPRIM domain	IPR034154	31	0	68	124	31.3131	100	inf	5.34627e-13	1.90434e-09	2.86798e-12
group_2269		hypothetical protein	-	-	31	0	68	124	31.3131	100	inf	5.34627e-13	1.90434e-09	2.86798e-12
group_497		hypothetical protein	-	-	31	0	68	124	31.3131	100	inf	5.34627e-13	1.90434e-09	2.86798e-12
group_2093		hypothetical protein	-	-	31	0	68	124	31.3131	100	inf	5.34627e-13	1.90434e-09	2.86798e-12
group_2076		hypothetical protein	-	-	31	0	68	124	31.3131	100	inf	5.34627e-13	1.90434e-09	2.86798e-12
group_2270		hypothetical protein	-	-	31	0	68	124	31.3131	100	inf	5.34627e-13	1.90434e-09	2.86798e-12
group_1388		hypothetical protein	-	-	31	0	68	124	31.3131	100	inf	5.34627e-13	1.90434e-09	2.86798e-12
group_1677		hypothetical protein	-	-	31	0	68	124	31.3131	100	inf	5.34627e-13	1.90434e-09	2.86798e-12
rghR	rghR	HTH-type transcriptional repressor RghR	Cro/C1-type helix-turn-helix domain	IPR001387	31	0	68	124	31.3131	100	inf	5.34627e-13	1.90434e-09	2.86798e-12
group_512		hypothetical protein	KilA-N, DNA-binding domain	IPR018873	31	0	68	124	31.3131	100	inf	5.34627e-13	1.90434e-09	2.86798e-12
vgrG1	vgrG1	Actin cross-linking toxin VgrG1	Type VI secretion system, RhsGE-associated Vgr family subset	IPR017847	31	0	68	124	31.3131	100	inf	5.34627e-13	1.90434e-09	2.86798e-12
group_1712		hypothetical protein	-	-	31	0	68	124	31.3131	100	inf	5.34627e-13	1.90434e-09	2.86798e-12
group_1238		hypothetical protein	-	-	31	0	68	124	31.3131	100	inf	5.34627e-13	1.90434e-09	2.86798e-12
group_1471		hypothetical protein	-	-	31	0	68	124	31.3131	100	inf	5.34627e-13	1.90434e-09	2.86798e-12
group_2022		hypothetical protein	-	-	31	0	68	124	31.3131	100	inf	5.34627e-13	1.90434e-09	2.86798e-12
group_601		hypothetical protein	T6S-associated protein TagF	IPR017748	31	0	68	124	31.3131	100	inf	5.34627e-13	1.90434e-09	2.86798e-12
group_2119		hypothetical protein	-	-	31	0	68	124	31.3131	100	inf	5.34627e-13	1.90434e-09	2.86798e-12
group_1734		hypothetical protein	-	-	31	0	68	124	31.3131	100	inf	5.34627e-13	1.90434e-09	2.86798e-12
group_563		hypothetical protein	Antitermination protein	IPR003222	31	0	68	124	31.3131	100	inf	5.34627e-13	1.90434e-09	2.86798e-12
group_1960		hypothetical protein	Cro/C1-type helix-turn-helix domain	IPR001387	31	0	68	124	31.3131	100	inf	5.34627e-13	1.90434e-09	2.86798e-12
group_718		hypothetical protein	PipA	IPR010777	31	0	68	124	31.3131	100	inf	5.34627e-13	1.90434e-09	2.86798e-12
group_2828		hypothetical protein	-	-	31	0	68	124	31.3131	100	inf	5.34627e-13	1.90434e-09	2.86798e-12
group_2135		hypothetical protein	-	-	31	0	68	124	31.3131	100	inf	5.34627e-13	1.90434e-09	2.86798e-12
group_231		hypothetical protein	Bacteriophage/Gene transfer agent portal protein	IPR006944	31	0	68	124	31.3131	100	inf	5.34627e-13	1.90434e-09	2.86798e-12
group_1200		hypothetical protein	Mog1/PsbP, alpha/beta/alpha sandwich	IPR016123	31	0	68	124	31.3131	100	inf	5.34627e-13	1.90434e-09	2.86798e-12
group_1593		hypothetical protein	Bacteriophage lambda, GpS, holin	IPR006481	31	0	68	124	31.3131	100	inf	5.34627e-13	1.90434e-09	2.86798e-12
group_765		hypothetical protein	Prohead protease	IPR006433	31	0	68	124	31.3131	100	inf	5.34627e-13	1.90434e-09	2.86798e-12
group_2128		hypothetical protein	-	-	31	0	68	124	31.3131	100	inf	5.34627e-13	1.90434e-09	2.86798e-12
group_1162		hypothetical protein	Mannosyl-glycoprotein endo-beta-N-acetylglucosamidase-like domain	IPR002901	31	0	68	124	31.3131	100	inf	5.34627e-13	1.90434e-09	2.86798e-12
group_2200		hypothetical protein	Homeobox-like domain superfamily	IPR009057	31	0	68	124	31.3131	100	inf	5.34627e-13	1.90434e-09	2.86798e-12
radD_1	radD_1	Putative DNA repair helicase RadD	Helicase superfamily 1/2, ATP-binding domain	IPR014001	31	0	68	124	31.3131	100	inf	5.34627e-13	1.90434e-09	2.86798e-12
lexA_3	lexA_3	LexA repressor	LexA/Signal peptidase-like superfamily	IPR036286	31	0	68	124	31.3131	100	inf	5.34627e-13	1.90434e-09	2.86798e-12
group_2217		hypothetical protein	-	-	31	0	68	124	31.3131	100	inf	5.34627e-13	1.90434e-09	2.86798e-12
group_686		hypothetical protein	-	-	31	0	68	124	31.3131	100	inf	5.34627e-13	1.90434e-09	2.86798e-12
group_919		hypothetical protein	-	-	31	0	68	124	31.3131	100	inf	5.34627e-13	1.90434e-09	2.86798e-12
group_1086		hypothetical protein	Adhesion domain superfamily	IPR008966	31	0	68	124	31.3131	100	inf	5.34627e-13	1.90434e-09	2.86798e-12
group_2765		hypothetical protein	Effector immunity protein Tgi2PP	IPR041600	31	0	68	124	31.3131	100	inf	5.34627e-13	1.90434e-09	2.86798e-12
group_2187		hypothetical protein	-	-	31	0	68	124	31.3131	100	inf	5.34627e-13	1.90434e-09	2.86798e-12
hin_2	hin_2	DNA-invertase hin	Homeobox-like domain superfamily	IPR009057	31	0	68	124	31.3131	100	inf	5.34627e-13	1.90434e-09	2.86798e-12
group_1182		hypothetical protein	-	-	31	0	68	124	31.3131	100	inf	5.34627e-13	1.90434e-09	2.86798e-12
group_1980		hypothetical protein	Toxin SymE-like	IPR014944	31	0	68	124	31.3131	100	inf	5.34627e-13	1.90434e-09	2.86798e-12
group_3173		hypothetical protein	IcmF-related	IPR009612	31	0	68	124	31.3131	100	inf	5.34627e-13	1.90434e-09	2.86798e-12
group_247		hypothetical protein	Phage capsid	IPR024455	31	0	68	124	31.3131	100	inf	5.34627e-13	1.90434e-09	2.86798e-12
group_2539		hypothetical protein	-	-	31	0	68	124	31.3131	100	inf	5.34627e-13	1.90434e-09	2.86798e-12
group_1621		hypothetical protein	Gram-negative bacterial TonB protein	IPR003538	31	0	68	124	31.3131	100	inf	5.34627e-13	1.90434e-09	2.86798e-12
rhsA	rhsA	putative deoxyribonuclease RhsA	RHS protein	IPR001826	31	0	68	124	31.3131	100	inf	5.34627e-13	1.90434e-09	2.86798e-12
group_1656		hypothetical protein	Phage gp6-like head-tail connector protein	IPR021146	31	0	68	124	31.3131	100	inf	5.34627e-13	1.90434e-09	2.86798e-12
group_96		hypothetical protein	ATPase terminase subunit, putative	IPR010332	36	2	63	122	36.3636	98.3871	34.8571	8.56063e-13	3.0493e-09	4.54441e-12
group_356		hypothetical protein	Bacteriophage P2, GpN, major capsid	IPR006441	36	2	63	122	36.3636	98.3871	34.8571	8.56063e-13	3.0493e-09	4.54441e-12
group_1064		hypothetical protein	Bacteriophage tail completion protein R	IPR009678	36	2	63	122	36.3636	98.3871	34.8571	8.56063e-13	3.0493e-09	4.54441e-12
group_674		hypothetical protein	-	-	36	2	63	122	36.3636	98.3871	34.8571	8.56063e-13	3.0493e-09	4.54441e-12
group_3073		hypothetical protein	Bacteriophage head completion protein GpL	IPR009225	36	2	63	122	36.3636	98.3871	34.8571	8.56063e-13	3.0493e-09	4.54441e-12
group_2945		hypothetical protein	Capsid scaffolding protein GpO	IPR009228	36	2	63	122	36.3636	98.3871	34.8571	8.56063e-13	3.0493e-09	4.54441e-12
group_2988		hypothetical protein	Bacteriophage P2, GpM	IPR010270	36	2	63	122	36.3636	98.3871	34.8571	8.56063e-13	3.0493e-09	4.54441e-12
group_1363		hypothetical protein	Trp repressor/replication initiator	IPR010921	59	120	40	4	59.596	3.22581	0.0491667	1.05792e-12	3.76831e-09	5.6076e-12
group_3436		hypothetical protein	-	-	45	7	54	117	45.4545	94.3548	13.9286	1.39399e-12	4.9654e-09	7.35615e-12
group_3435		hypothetical protein	Protein of unknown function DUF1380	IPR009811	45	7	54	117	45.4545	94.3548	13.9286	1.39399e-12	4.9654e-09	7.35615e-12
group_3443	yhdJ_2;yhdJ_1	DNA adenine methyltransferase YhdJ	DNA methylase N-4/N-6	IPR002941	45	7	54	117	45.4545	94.3548	13.9286	1.39399e-12	4.9654e-09	7.35615e-12
group_1860		hypothetical protein	-	-	30	0	69	124	30.303	100	inf	1.4954e-12	5.32663e-09	7.86799e-12
group_1039		hypothetical protein	Adhesion domain superfamily	IPR008966	30	0	69	124	30.303	100	inf	1.4954e-12	5.32663e-09	7.86799e-12
group_3328		hypothetical protein	Domain of unknown function DUF1983	IPR015406	81	44	18	80	81.8182	64.5161	8.18182	1.95538e-12	6.96507e-09	1.0273e-11
group_330		hypothetical protein	Bacteriophage/Gene transfer agent portal protein	IPR006944	35	2	64	122	35.3535	98.3871	33.3594	2.35986e-12	8.40583e-09	1.23615e-11
group_1854		hypothetical protein	Zinc finger, Ogr/Delta-type	IPR007684	35	2	64	122	35.3535	98.3871	33.3594	2.35986e-12	8.40583e-09	1.23615e-11
group_67		hypothetical protein	Replication gene A protein	IPR008766	32	1	67	123	32.3232	99.1935	58.7463	4.123e-12	1.46861e-08	2.15656e-11
oadG~~~oadG_1	oadG;oadG_1	Oxaloacetate decarboxylase gamma chain	Sodium ion-translocating decarboxylase	IPR005899	99	85	0	39	100	31.4516	inf	5.0749e-12	1.80768e-08	2.57138e-11
sppA_2	sppA_2	Putative signal peptide peptidase SppA	Bacteriophage protein C	IPR033855	0	39	99	85	0	68.5484	0	5.0749e-12	1.80768e-08	2.57138e-11
group_636		hypothetical protein	Bacterial Ig-like, group 2	IPR003343	0	39	99	85	0	68.5484	0	5.0749e-12	1.80768e-08	2.57138e-11
group_12		hypothetical protein	Bacteriophage lambda, GpH, tail tape measure, C-terminal	IPR006431	0	39	99	85	0	68.5484	0	5.0749e-12	1.80768e-08	2.57138e-11
group_353		hypothetical protein	Major capsid protein GpE	IPR005564	0	39	99	85	0	68.5484	0	5.0749e-12	1.80768e-08	2.57138e-11
group_1068		hypothetical protein	Bacteriophage lambda, Nu1, terminase small subunit	IPR010906	0	39	99	85	0	68.5484	0	5.0749e-12	1.80768e-08	2.57138e-11
group_1394		hypothetical protein	Bacteriophage lambda, GpG, minor tail	IPR010027	0	39	99	85	0	68.5484	0	5.0749e-12	1.80768e-08	2.57138e-11
group_1908		hypothetical protein	Minor tail T	IPR009350	0	39	99	85	0	68.5484	0	5.0749e-12	1.80768e-08	2.57138e-11
group_77		hypothetical protein	Bacteriophage lambda, GpA	IPR008866	0	39	99	85	0	68.5484	0	5.0749e-12	1.80768e-08	2.57138e-11
group_985		hypothetical protein	Protein of unknown function DUF2441	IPR018840	0	39	99	85	0	68.5484	0	5.0749e-12	1.80768e-08	2.57138e-11
group_3076		hypothetical protein	-	-	0	39	99	85	0	68.5484	0	5.0749e-12	1.80768e-08	2.57138e-11
group_2108		hypothetical protein	-	-	0	39	99	85	0	68.5484	0	5.0749e-12	1.80768e-08	2.57138e-11
group_1369		hypothetical protein	GpU-like superfamily	IPR038512	0	39	99	85	0	68.5484	0	5.0749e-12	1.80768e-08	2.57138e-11
group_1597		hypothetical protein	Bacteriophage lambda, GpM, minor tail	IPR010265	0	39	99	85	0	68.5484	0	5.0749e-12	1.80768e-08	2.57138e-11
ompC_2	ompC_2	Outer membrane protein C	Porin domain superfamily	IPR023614	0	39	99	85	0	68.5484	0	5.0749e-12	1.80768e-08	2.57138e-11
group_1402		hypothetical protein	DNA packaging protein FI	IPR025147	0	39	99	85	0	68.5484	0	5.0749e-12	1.80768e-08	2.57138e-11
group_858		hypothetical protein	Bacteriophage lambda, GpZ, minor tail	IPR010633	0	39	99	85	0	68.5484	0	5.0749e-12	1.80768e-08	2.57138e-11
group_2176		hypothetical protein	Head-to-tail joining protein W	IPR004174	0	39	99	85	0	68.5484	0	5.0749e-12	1.80768e-08	2.57138e-11
group_1558		hypothetical protein	Head decoration protein D	IPR004195	0	39	99	85	0	68.5484	0	5.0749e-12	1.80768e-08	2.57138e-11
group_126		hypothetical protein	Phage portal protein, lambda family	IPR006429	0	39	99	85	0	68.5484	0	5.0749e-12	1.80768e-08	2.57138e-11
group_690		hypothetical protein	Bacteriophage lambda, GpL, minor tail	IPR006487	0	39	99	85	0	68.5484	0	5.0749e-12	1.80768e-08	2.57138e-11
group_1530		hypothetical protein	Bacteriophage tail attachment protein FII	IPR008018	0	39	99	85	0	68.5484	0	5.0749e-12	1.80768e-08	2.57138e-11
dinB1_4~~~dinB1_1~~~~~~dinB1_3	dinB1_4;dinB1_1;;dinB1_3	DNA polymerase IV 1;hypothetical protein	DNA polymerase, Y-family, little finger domain	IPR017961	45	8	54	116	45.4545	93.5484	12.0833	8.06677e-12	2.87338e-08	4.08151e-11
gstB_1	gstB_1	Glutathione S-transferase GST-6.0	Glutathione S-transferase, C-terminal	IPR004046	0	38	99	86	0	69.3548	0	1.11127e-11	3.95836e-08	5.61469e-11
group_2336		hypothetical protein	-	-	36	3	63	121	36.3636	97.5806	23.0476	1.22137e-11	4.3505e-08	6.16219e-11
group_3256		hypothetical protein	Bacteriophage CI repressor	IPR010744	30	1	69	123	30.303	99.1935	53.4783	3.03187e-11	1.07995e-07	1.52106e-10
group_3075		hypothetical protein	-	-	30	1	69	123	30.303	99.1935	53.4783	3.03187e-11	1.07995e-07	1.52106e-10
group_2157		hypothetical protein	-	-	30	1	69	123	30.303	99.1935	53.4783	3.03187e-11	1.07995e-07	1.52106e-10
xerD_1~~~xerD_6	xerD_1;xerD_6	Tyrosine recombinase XerD	Integrase, catalytic domain	IPR002104	30	1	69	123	30.303	99.1935	53.4783	3.03187e-11	1.07995e-07	1.52106e-10
lpp_2	lpp_2	Major outer membrane lipoprotein Lpp	Lipoprotein leucine-zipper	IPR006817	27	0	72	124	27.2727	100	inf	3.09858e-11	1.10371e-07	1.55234e-10
dam_2~~~dam_1	dam_2;dam_1	DNA adenine methylase	Adenine modification methylase, M.EcoRV-type	IPR012263	32	2	67	122	32.3232	98.3871	29.1343	4.61407e-11	1.64353e-07	2.30833e-10
parD1	parD1	Antitoxin ParD1	Antitoxin ParD	IPR022789	43	8	56	116	43.4343	93.5484	11.1339	4.86988e-11	1.73465e-07	2.42948e-10
parE1~~~parE4	parE1;parE4	Toxin ParE1;Toxin ParE4	Toxin-antitoxin system, RelE/ParE toxin domain superfamily	IPR035093	43	8	56	116	43.4343	93.5484	11.1339	4.86988e-11	1.73465e-07	2.42948e-10
group_922		hypothetical protein	SHOCT domain	IPR018649	29	1	70	123	29.2929	99.1935	50.9571	8.09655e-11	2.88399e-07	4.03355e-10
group_2252		hypothetical protein	-	-	0	35	99	89	0	71.7742	0	1.15753e-10	4.12312e-07	5.75052e-10
group_2738		hypothetical protein	Domain of unknown function DUF551	IPR007539	0	35	99	89	0	71.7742	0	1.15753e-10	4.12312e-07	5.75052e-10
ddrA_1~~~ddrA_2	ddrA_1;ddrA_2	Single-stranded DNA-binding protein DdrA	Rad52 family	IPR041247	25	0	74	124	25.2525	100	inf	2.23738e-10	7.96954e-07	1.10688e-09
group_3370		hypothetical protein	Bacteriophage lambda Kil	IPR010444	25	0	74	124	25.2525	100	inf	2.23738e-10	7.96954e-07	1.10688e-09
group_2721		hypothetical protein	-	-	25	0	74	124	25.2525	100	inf	2.23738e-10	7.96954e-07	1.10688e-09
group_3232	repB	RepFIB replication protein A	Initiator Rep protein	IPR000525	43	9	56	115	43.4343	92.7419	9.81151	2.40393e-10	8.5628e-07	1.18598e-09
xerD_5~~~xerD_2	xerD_5;xerD_2	Tyrosine recombinase XerD	DNA breaking-rejoining enzyme, catalytic core	IPR011010	43	9	56	115	43.4343	92.7419	9.81151	2.40393e-10	8.5628e-07	1.18598e-09
group_771		putative HTH-type transcriptional regulator	Cro/C1-type helix-turn-helix domain	IPR001387	0	33	99	91	0	73.3871	0	5.53103e-10	1.97015e-06	2.57536e-09
group_254		hypothetical protein	Ribonuclease H-like superfamily	IPR012337	0	33	99	91	0	73.3871	0	5.53103e-10	1.97015e-06	2.57536e-09
group_255	nepI_1	Purine ribonucleoside efflux pump NepI	Major facilitator superfamily	IPR011701	0	33	99	91	0	73.3871	0	5.53103e-10	1.97015e-06	2.57536e-09
rusA_1	rusA_1	Crossover junction endodeoxyribonuclease RusA	Crossover junction endodeoxyribonuclease, RusA	IPR016281	0	33	99	91	0	73.3871	0	5.53103e-10	1.97015e-06	2.57536e-09
cspB	cspB	Cold shock-like protein CspB	Cold shock domain	IPR011129	0	33	99	91	0	73.3871	0	5.53103e-10	1.97015e-06	2.57536e-09
group_1506		hypothetical protein	-	-	0	33	99	91	0	73.3871	0	5.53103e-10	1.97015e-06	2.57536e-09
group_2083		hypothetical protein	-	-	0	33	99	91	0	73.3871	0	5.53103e-10	1.97015e-06	2.57536e-09
group_620		hypothetical protein	Antitermination protein	IPR003222	0	33	99	91	0	73.3871	0	5.53103e-10	1.97015e-06	2.57536e-09
group_2391		hypothetical protein	-	-	0	33	99	91	0	73.3871	0	5.53103e-10	1.97015e-06	2.57536e-09
group_551		hypothetical protein	Winged helix DNA-binding domain superfamily	IPR036390	0	33	99	91	0	73.3871	0	5.53103e-10	1.97015e-06	2.57536e-09
group_1579		hypothetical protein	Bacteriophage ES18, Gp24	IPR009759	0	33	99	91	0	73.3871	0	5.53103e-10	1.97015e-06	2.57536e-09
group_521		hypothetical protein	KilA, N-terminal	IPR017880	0	33	99	91	0	73.3871	0	5.53103e-10	1.97015e-06	2.57536e-09
group_1074		hypothetical protein	-	-	0	33	99	91	0	73.3871	0	5.53103e-10	1.97015e-06	2.57536e-09
group_1492	rrrD_1	Lysozyme RrrD	Glycoside hydrolase, family 24	IPR002196	0	33	99	91	0	73.3871	0	5.53103e-10	1.97015e-06	2.57536e-09
group_1650	lexA_1	LexA repressor	LexA repressor, DNA-binding domain	IPR006199	0	33	99	91	0	73.3871	0	5.53103e-10	1.97015e-06	2.57536e-09
group_1909		hypothetical protein	Cro/C1-type helix-turn-helix domain	IPR001387	0	33	99	91	0	73.3871	0	5.53103e-10	1.97015e-06	2.57536e-09
group_996		hypothetical protein	-	-	0	33	99	91	0	73.3871	0	5.53103e-10	1.97015e-06	2.57536e-09
group_758		hypothetical protein	DNA N-6-adenine-methyltransferase	IPR008593	0	33	99	91	0	73.3871	0	5.53103e-10	1.97015e-06	2.57536e-09
group_2037		hypothetical protein	-	-	0	33	99	91	0	73.3871	0	5.53103e-10	1.97015e-06	2.57536e-09
group_2321		hypothetical protein	-	-	0	33	99	91	0	73.3871	0	5.53103e-10	1.97015e-06	2.57536e-09
group_1747		hypothetical protein	-	-	0	33	99	91	0	73.3871	0	5.53103e-10	1.97015e-06	2.57536e-09
group_957		hypothetical protein	-	-	0	33	99	91	0	73.3871	0	5.53103e-10	1.97015e-06	2.57536e-09
dinI_4	dinI_4	DNA damage-inducible protein I	DinI-like superfamily	IPR036687	0	33	99	91	0	73.3871	0	5.53103e-10	1.97015e-06	2.57536e-09
group_1113		hypothetical protein	Transcriptional activator PerC/bacteriophage SfV Orf40	IPR024684	0	33	99	91	0	73.3871	0	5.53103e-10	1.97015e-06	2.57536e-09
group_1371		hypothetical protein	Bacteriophage lambda, GpA	IPR008866	0	33	99	91	0	73.3871	0	5.53103e-10	1.97015e-06	2.57536e-09
group_382		hypothetical protein	HNH nuclease	IPR003615	0	33	99	91	0	73.3871	0	5.53103e-10	1.97015e-06	2.57536e-09
group_545		hypothetical protein	Protein of unkown function DUF2303	IPR019276	0	33	99	91	0	73.3871	0	5.53103e-10	1.97015e-06	2.57536e-09
group_2306		hypothetical protein	Gns	IPR012563	0	33	99	91	0	73.3871	0	5.53103e-10	1.97015e-06	2.57536e-09
group_2807		hypothetical protein	Ead/Ea22-like protein	IPR025153	0	33	99	91	0	73.3871	0	5.53103e-10	1.97015e-06	2.57536e-09
group_337		hypothetical protein	Alpha/Beta hydrolase fold	IPR029058	0	33	99	91	0	73.3871	0	5.53103e-10	1.97015e-06	2.57536e-09
group_2792		hypothetical protein	Protein of unknown function DUF2514	IPR019659	0	33	99	91	0	73.3871	0	5.53103e-10	1.97015e-06	2.57536e-09
intA_1	intA_1	Prophage integrase IntA	DNA breaking-rejoining enzyme, catalytic core	IPR011010	0	33	99	91	0	73.3871	0	5.53103e-10	1.97015e-06	2.57536e-09
group_2570		hypothetical protein	-	-	0	33	99	91	0	73.3871	0	5.53103e-10	1.97015e-06	2.57536e-09
group_1041		hypothetical protein	Bacteriophage T4, Gp38, tail fibre assembly	IPR003458	0	33	99	91	0	73.3871	0	5.53103e-10	1.97015e-06	2.57536e-09
dnaB_1	dnaB_1	Replicative DNA helicase	DNA helicase DnaB, N-terminal/DNA primase DnaG, C-terminal	IPR016136	0	33	99	91	0	73.3871	0	5.53103e-10	1.97015e-06	2.57536e-09
clpP_2	;clpP_2	hypothetical protein;ATP-dependent Clp protease proteolytic subunit	Clp protease proteolytic subunit /Translocation-enhancing protein TepA	IPR023562	0	33	99	91	0	73.3871	0	5.53103e-10	1.97015e-06	2.57536e-09
group_275		hypothetical protein	Bacteriophage P4, Ash protein	IPR018880	0	33	99	91	0	73.3871	0	5.53103e-10	1.97015e-06	2.57536e-09
group_2163		hypothetical protein	Lysis protein S	IPR007054	0	33	99	91	0	73.3871	0	5.53103e-10	1.97015e-06	2.57536e-09
group_2162		hypothetical protein	-	-	0	33	99	91	0	73.3871	0	5.53103e-10	1.97015e-06	2.57536e-09
group_474	pgrR_1	HTH-type transcriptional regulator PgrR	LysR, substrate-binding	IPR005119	0	33	99	91	0	73.3871	0	5.53103e-10	1.97015e-06	2.57536e-09
group_2505	kilR_2	Killing protein KilR	-	-	0	33	99	91	0	73.3871	0	5.53103e-10	1.97015e-06	2.57536e-09
group_1851		hypothetical protein	-	-	0	33	99	91	0	73.3871	0	5.53103e-10	1.97015e-06	2.57536e-09
cspJ_1	cspJ_1	Cold shock-like protein CspJ	Cold shock domain	IPR011129	0	33	99	91	0	73.3871	0	5.53103e-10	1.97015e-06	2.57536e-09
group_2061		hypothetical protein	Lambda repressor-like, DNA-binding domain superfamily	IPR010982	24	0	75	124	24.2424	100	inf	5.93651e-10	2.11458e-06	2.75336e-09
group_2859		hypothetical protein	Antitermination protein	IPR003222	24	0	75	124	24.2424	100	inf	5.93651e-10	2.11458e-06	2.75336e-09
lexA_6	lexA_6	LexA repressor	Cro/C1-type helix-turn-helix domain	IPR001387	24	0	75	124	24.2424	100	inf	5.93651e-10	2.11458e-06	2.75336e-09
group_3445		hypothetical protein	Bacteriophage T4, Gp38, tail fibre assembly	IPR003458	21	77	78	47	21.2121	37.9032	0.164336	6.74612e-10	2.40297e-06	3.12479e-09
group_2507		hypothetical protein	-	-	0	32	99	92	0	74.1935	0	1.21252e-09	4.31899e-06	5.60908e-09
group_3136		hypothetical protein	Cro/C1-type helix-turn-helix domain	IPR001387	23	0	76	124	23.2323	100	inf	1.56224e-09	5.56469e-06	7.18953e-09
group_1125		hypothetical protein	-	-	23	0	76	124	23.2323	100	inf	1.56224e-09	5.56469e-06	7.18953e-09
group_3366		hypothetical protein	Bacteriophage lambda, CIII, regulatory protein	IPR013056	23	0	76	124	23.2323	100	inf	1.56224e-09	5.56469e-06	7.18953e-09
group_2247		hypothetical protein	-	-	23	0	76	124	23.2323	100	inf	1.56224e-09	5.56469e-06	7.18953e-09
group_653		hypothetical protein	Ead/Ea22-like protein	IPR025153	0	31	99	93	0	75	0	2.66513e-09	9.49321e-06	1.21864e-08
group_527		hypothetical protein	Bacteriophage lambda, GpO, N-terminal	IPR006497	0	31	99	93	0	75	0	2.66513e-09	9.49321e-06	1.21864e-08
group_1054		hypothetical protein	-	-	0	31	99	93	0	75	0	2.66513e-09	9.49321e-06	1.21864e-08
group_2029		hypothetical protein	Lambda repressor-like, DNA-binding domain superfamily	IPR010982	0	31	99	93	0	75	0	2.66513e-09	9.49321e-06	1.21864e-08
group_1425		hypothetical protein	Cro/C1-type helix-turn-helix domain	IPR001387	0	31	99	93	0	75	0	2.66513e-09	9.49321e-06	1.21864e-08
group_2974	virB	Virulence regulon transcriptional activator VirB	ParB protein family, C-terminal	IPR014884	35	6	64	118	35.3535	95.1613	10.7552	4.26385e-09	1.51879e-05	1.94716e-08
oadG_2	oadG_2	Oxaloacetate decarboxylase gamma chain	Oxaloacetate decarboxylase gamma chain, probable	IPR023424	99	94	0	30	100	24.1935	inf	5.87521e-09	2.09275e-05	2.67958e-08
group_3427		hypothetical protein	Protein of unknown function DUF2514	IPR019659	31	4	68	120	31.3131	96.7742	13.6765	9.02751e-09	3.2156e-05	4.0963e-08
group_3078		hypothetical protein	HNH endonuclease	IPR002711	31	4	68	120	31.3131	96.7742	13.6765	9.02751e-09	3.2156e-05	4.0963e-08
group_3079		hypothetical protein	Terminase large subunit, Lambdalikevirus-type	IPR005021	31	4	68	120	31.3131	96.7742	13.6765	9.02751e-09	3.2156e-05	4.0963e-08
group_1087		hypothetical protein	Putative phage terminase, small subunit, P27 family	IPR006448	31	4	68	120	31.3131	96.7742	13.6765	9.02751e-09	3.2156e-05	4.0963e-08
group_1920		hypothetical protein	-	-	21	0	78	124	21.2121	100	inf	1.05611e-08	3.76187e-05	4.70822e-08
group_2707		hypothetical protein	-	-	21	0	78	124	21.2121	100	inf	1.05611e-08	3.76187e-05	4.70822e-08
group_2901		hypothetical protein	Prepilin peptidase-dependent protein B, predicted	IPR016419	78	124	21	0	78.7879	0	0	1.05611e-08	3.76187e-05	4.70822e-08
group_411		hypothetical protein	Domain of unknown function DUF550	IPR007538	21	0	78	124	21.2121	100	inf	1.05611e-08	3.76187e-05	4.70822e-08
group_882		hypothetical protein	Bacteriophage T4, Gp38, tail fibre assembly	IPR003458	21	0	78	124	21.2121	100	inf	1.05611e-08	3.76187e-05	4.70822e-08
group_740		hypothetical protein	-	-	21	0	78	124	21.2121	100	inf	1.05611e-08	3.76187e-05	4.70822e-08
group_2491		hypothetical protein	Antirestriction protein Ral	IPR022759	21	0	78	124	21.2121	100	inf	1.05611e-08	3.76187e-05	4.70822e-08
yedK_2	yedK_2	Putative SOS response-associated peptidase YedK	SOS response associated peptidase (SRAP)	IPR003738	21	0	78	124	21.2121	100	inf	1.05611e-08	3.76187e-05	4.70822e-08
higA1	higA1	Antitoxin HigA1	Cro/C1-type helix-turn-helix domain	IPR001387	21	0	78	124	21.2121	100	inf	1.05611e-08	3.76187e-05	4.70822e-08
hin_3	hin_3	DNA-invertase hin	Recombinase, conserved site	IPR006118	21	0	78	124	21.2121	100	inf	1.05611e-08	3.76187e-05	4.70822e-08
group_1529		hypothetical protein	Bacteriophage 933W, GpQ	IPR010534	21	0	78	124	21.2121	100	inf	1.05611e-08	3.76187e-05	4.70822e-08
group_517		hypothetical protein	Ead/Ea22-like protein	IPR025153	21	0	78	124	21.2121	100	inf	1.05611e-08	3.76187e-05	4.70822e-08
group_1636		hypothetical protein	Toxin HigB-like	IPR009241	21	0	78	124	21.2121	100	inf	1.05611e-08	3.76187e-05	4.70822e-08
group_1625		hypothetical protein	-	-	21	0	78	124	21.2121	100	inf	1.05611e-08	3.76187e-05	4.70822e-08
ygdR_3~~~ygdR_1	ygdR_3;ygdR_1	putative lipoprotein YgdR	LSM domain superfamily	IPR010920	99	95	0	29	100	23.3871	inf	1.29902e-08	4.62709e-05	5.76226e-08
ytbE	ytbE	putative oxidoreductase YtbE	Aldo/keto reductase	IPR020471	99	95	0	29	100	23.3871	inf	1.29902e-08	4.62709e-05	5.76226e-08
bdcA	bdcA	Cyclic-di-GMP-binding biofilm dispersal mediator protein	NAD(P)-binding domain superfamily	IPR036291	99	95	0	29	100	23.3871	inf	1.29902e-08	4.62709e-05	5.76226e-08
bdcR	bdcR	HTH-type transcriptional repressor BdcR	DNA-binding HTH domain, TetR-type	IPR001647	99	95	0	29	100	23.3871	inf	1.29902e-08	4.62709e-05	5.76226e-08
group_3226		hypothetical protein	-	-	35	7	64	117	35.3535	94.3548	9.14062	2.11983e-08	7.55082e-05	9.3799e-08
xerD_4~~~xerD_6	xerD_4;xerD_6	Tyrosine recombinase XerD	DNA breaking-rejoining enzyme, catalytic core	IPR011010	35	7	64	117	35.3535	94.3548	9.14062	2.11983e-08	7.55082e-05	9.3799e-08
group_238		hypothetical protein	-	-	20	0	79	124	20.202	100	inf	2.7138e-08	9.66657e-05	1.19784e-07
yejK_1	yejK_1	Nucleoid-associated protein YejK	Nucleoid-associated protein NdpA	IPR007358	20	0	79	124	20.202	100	inf	2.7138e-08	9.66657e-05	1.19784e-07
tpx_2	tpx_2	Thiol peroxidase	Redoxin	IPR013740	99	96	0	28	100	22.5806	inf	2.87998e-08	0.000102585	1.26804e-07
ycjG	ycjG	L-Ala-D/L-Glu epimerase	Dipeptide epimerase	IPR034603	99	96	0	28	100	22.5806	inf	2.87998e-08	0.000102585	1.26804e-07
parA_2	parA_2	Plasmid partition protein A	AAA domain	IPR025669	35	8	64	116	35.3535	93.5484	7.92969	4.77213e-08	0.000169983	2.09856e-07
group_3191		hypothetical protein	Dimeric alpha-beta barrel	IPR011008	99	97	0	27	100	21.7742	inf	6.39924e-08	0.000227941	2.80715e-07
group_646		hypothetical protein	Peptidase M14, carboxypeptidase A	IPR000834	99	97	0	27	100	21.7742	inf	6.39924e-08	0.000227941	2.80715e-07
mppA	mppA	Periplasmic murein peptide-binding protein	Peptide/nickel binding protein, MppA-type	IPR030678	99	98	0	26	100	20.9677	inf	6.77176e-08	0.00024121	2.96327e-07
group_435		hypothetical protein	NAD(P)-binding domain superfamily	IPR036291	99	98	0	26	100	20.9677	inf	6.77176e-08	0.00024121	2.96327e-07
group_1272		hypothetical protein	-	-	19	0	80	124	19.1919	100	inf	6.9202e-08	0.000246497	2.98062e-07
rusA_2	rusA_2	Crossover junction endodeoxyribonuclease RusA	Crossover junction endodeoxyribonuclease, RusA	IPR016281	19	0	80	124	19.1919	100	inf	6.9202e-08	0.000246497	2.98062e-07
group_1517		hypothetical protein	Bacteriophage P22, NinX	IPR019701	19	0	80	124	19.1919	100	inf	6.9202e-08	0.000246497	2.98062e-07
group_1714		hypothetical protein	-	-	19	0	80	124	19.1919	100	inf	6.9202e-08	0.000246497	2.98062e-07
group_1343		hypothetical protein	NinB superfamily	IPR036619	19	0	80	124	19.1919	100	inf	6.9202e-08	0.000246497	2.98062e-07
dnaB_2	dnaB_2	Replicative DNA helicase	DNA helicase DnaB, N-terminal/DNA primase DnaG, C-terminal	IPR016136	19	0	80	124	19.1919	100	inf	6.9202e-08	0.000246497	2.98062e-07
group_2486		hypothetical protein	Bacteriophage NinH	IPR010454	19	0	80	124	19.1919	100	inf	6.9202e-08	0.000246497	2.98062e-07
group_2487		hypothetical protein	Protein of unknown function DUF2740	IPR022626	19	0	80	124	19.1919	100	inf	6.9202e-08	0.000246497	2.98062e-07
group_2305		hypothetical protein	NinF	IPR008712	19	0	80	124	19.1919	100	inf	6.9202e-08	0.000246497	2.98062e-07
group_1763		hypothetical protein	Protein of unknown function DUF1364	IPR010774	19	0	80	124	19.1919	100	inf	6.9202e-08	0.000246497	2.98062e-07
group_2155		hypothetical protein	-	-	19	0	80	124	19.1919	100	inf	6.9202e-08	0.000246497	2.98062e-07
group_459		hypothetical protein	-	-	19	0	80	124	19.1919	100	inf	6.9202e-08	0.000246497	2.98062e-07
group_2246		hypothetical protein	Bacteriophage NinH	IPR010454	19	0	80	124	19.1919	100	inf	6.9202e-08	0.000246497	2.98062e-07
group_3415		hypothetical protein	Replication P	IPR009731	1	30	98	94	1.0101	75.8065	0.0319728	7.60984e-08	0.000271062	3.26975e-07
group_3351		hypothetical protein	Excisionase-like	IPR012884	1	30	98	94	1.0101	75.8065	0.0319728	7.60984e-08	0.000271062	3.26975e-07
fcl_1~~~fcl_2	fcl_1;fcl_2	GDP-L-fucose synthase	NAD-dependent epimerase/dehydratase	IPR001509	84	63	15	61	84.8485	49.1935	5.42222	9.03114e-08	0.000321689	3.87577e-07
group_2642		hypothetical protein	-	-	66	117	33	7	66.6667	5.64516	0.119658	1.00814e-07	0.0003591	4.3213e-07
group_2827		Methylmalonyl-CoA carboxyltransferase 5S subunit;hypothetical protein	-	-	90	75	9	49	90.9091	39.5161	6.53333	1.21145e-07	0.000431519	5.18653e-07
rob_1~~~rob_2	rob_1;rob_2;	Right origin-binding protein;hypothetical protein	DNA binding HTH domain, AraC-type	IPR018060	99	99	0	25	100	20.1613	inf	1.37453e-07	0.000489609	5.87061e-07
group_3000	pgrR_1	HTH-type transcriptional regulator PgrR	LysR, substrate-binding	IPR005119	99	99	0	25	100	20.1613	inf	1.37453e-07	0.000489609	5.87061e-07
oadB_1~~~oadB_2~~~oadB	;oadB_1;oadB_2;oadB	hypothetical protein;Oxaloacetate decarboxylase beta chain	Na+-transporting methylmalonyl-CoA/oxaloacetate decarboxylase, beta subunit	IPR005661	92	79	7	45	92.9293	36.2903	7.48644	1.57899e-07	0.000562437	6.73577e-07
mak	mak	Fructokinase	ATPase, nucleotide binding domain	IPR043129	18	0	81	124	18.1818	100	inf	1.75141e-07	0.000623852	7.45342e-07
group_3003	mak	Fructokinase	ATPase, nucleotide binding domain	IPR043129	81	124	18	0	81.8182	0	0	1.75141e-07	0.000623852	7.45342e-07
sutR_1	sutR_1	HTH-type transcriptional regulator SutR	Cro/C1-type helix-turn-helix domain	IPR001387	99	100	0	24	100	19.3548	inf	2.78523e-07	0.000992101	1.17547e-06
tyrR~~~tyrR_2~~~~~~tyrR_1	tyrR;tyrR_2;;tyrR_1	Transcriptional regulatory protein TyrR;hypothetical protein	AAA+ ATPase domain	IPR003593	99	100	0	24	100	19.3548	inf	2.78523e-07	0.000992101	1.17547e-06
group_72		Invasin	Intimin/invasin bacterial adhesion mediator protein	IPR003535	99	100	0	24	100	19.3548	inf	2.78523e-07	0.000992101	1.17547e-06
group_2940		hypothetical protein	Immunoglobulin-like fold	IPR013783	99	100	0	24	100	19.3548	inf	2.78523e-07	0.000992101	1.17547e-06
tpx_1	tpx_1	putative thiol peroxidase	Thioredoxin-like superfamily	IPR036249	99	100	0	24	100	19.3548	inf	2.78523e-07	0.000992101	1.17547e-06
group_2724		hypothetical protein	B3/B4 tRNA-binding domain	IPR005146	99	100	0	24	100	19.3548	inf	2.78523e-07	0.000992101	1.17547e-06
group_2538		hypothetical protein	-	-	99	100	0	24	100	19.3548	inf	2.78523e-07	0.000992101	1.17547e-06
group_3148		hypothetical protein	-	-	20	1	79	123	20.202	99.1935	31.1392	3.58677e-07	0.00127761	1.51196e-06
rrrD_2	rrrD_2	Lysozyme RrrD	Endolysin T4 type	IPR034690	17	0	82	124	17.1717	100	inf	4.39988e-07	0.00156724	1.85034e-06
group_1648		hypothetical protein	Bacteriophage lambda, GpS, holin	IPR006481	17	0	82	124	17.1717	100	inf	4.39988e-07	0.00156724	1.85034e-06
uspE	uspE	Universal stress protein E	UspA	IPR006016	99	101	0	23	100	18.5484	inf	5.6375e-07	0.00200808	2.36244e-06
group_1934		hypothetical protein	Protein of unknown function DUF2534	IPR019685	99	101	0	23	100	18.5484	inf	5.6375e-07	0.00200808	2.36244e-06
ynaI_1~~~ynaI_2	ynaI_1;ynaI_2	Low conductance mechanosensitive channel YnaI	Mechanosensitive ion channel MscS	IPR006685	99	101	0	23	100	18.5484	inf	5.6375e-07	0.00200808	2.36244e-06
mec	mec;	CysO-cysteine peptidase;hypothetical protein	Endopeptidase, NLPC/P60 domain	IPR000064	3	33	96	91	3.0303	73.3871	0.0861742	6.87094e-07	0.00244743	2.81314e-06
sppA_1	sppA_1	Putative signal peptide peptidase SppA	Bacteriophage protein C	IPR033855	3	33	96	91	3.0303	73.3871	0.0861742	6.87094e-07	0.00244743	2.81314e-06
group_127		hypothetical protein	Phage portal protein, lambda family	IPR006429	3	33	96	91	3.0303	73.3871	0.0861742	6.87094e-07	0.00244743	2.81314e-06
group_900		hypothetical protein	Bacteriophage lambda, GpZ, minor tail	IPR010633	3	33	96	91	3.0303	73.3871	0.0861742	6.87094e-07	0.00244743	2.81314e-06
group_355		hypothetical protein	Major capsid protein GpE	IPR005564	3	33	96	91	3.0303	73.3871	0.0861742	6.87094e-07	0.00244743	2.81314e-06
group_3241		hypothetical protein	Bacteriophage lambda, GpH, tail tape measure, C-terminal	IPR006431	3	33	96	91	3.0303	73.3871	0.0861742	6.87094e-07	0.00244743	2.81314e-06
group_3240		hypothetical protein	Bacteriophage lambda tail assembly I	IPR010654	3	33	96	91	3.0303	73.3871	0.0861742	6.87094e-07	0.00244743	2.81314e-06
group_3247		hypothetical protein	Bacterial Ig-like, group 2	IPR003343	3	33	96	91	3.0303	73.3871	0.0861742	6.87094e-07	0.00244743	2.81314e-06
group_971		hypothetical protein	Bacteriophage lambda, Nu1, terminase small subunit	IPR010906	3	33	96	91	3.0303	73.3871	0.0861742	6.87094e-07	0.00244743	2.81314e-06
group_2987		hypothetical protein	DNA packaging protein FI	IPR025147	3	33	96	91	3.0303	73.3871	0.0861742	6.87094e-07	0.00244743	2.81314e-06
group_2837		hypothetical protein	Bacteriophage lambda, GpA	IPR008866	3	33	96	91	3.0303	73.3871	0.0861742	6.87094e-07	0.00244743	2.81314e-06
group_3057		hypothetical protein	GpU-like superfamily	IPR038512	3	33	96	91	3.0303	73.3871	0.0861742	6.87094e-07	0.00244743	2.81314e-06
group_3058		hypothetical protein	Bacteriophage tail attachment protein FII	IPR008018	3	33	96	91	3.0303	73.3871	0.0861742	6.87094e-07	0.00244743	2.81314e-06
group_3313		hypothetical protein	Minor tail T	IPR009350	3	33	96	91	3.0303	73.3871	0.0861742	6.87094e-07	0.00244743	2.81314e-06
group_3312		hypothetical protein	Domain of unknown function DUF1983	IPR015406	3	33	96	91	3.0303	73.3871	0.0861742	6.87094e-07	0.00244743	2.81314e-06
group_3318		hypothetical protein	Bacteriophage lambda, GpG, minor tail	IPR010027	3	33	96	91	3.0303	73.3871	0.0861742	6.87094e-07	0.00244743	2.81314e-06
group_3030		hypothetical protein	Bacteriophage lambda, GpM, minor tail	IPR010265	3	33	96	91	3.0303	73.3871	0.0861742	6.87094e-07	0.00244743	2.81314e-06
group_2963		hypothetical protein	Head decoration protein D	IPR004195	3	33	96	91	3.0303	73.3871	0.0861742	6.87094e-07	0.00244743	2.81314e-06
group_695		hypothetical protein	Bacteriophage lambda, GpL, minor tail	IPR006487	3	33	96	91	3.0303	73.3871	0.0861742	6.87094e-07	0.00244743	2.81314e-06
group_2161		hypothetical protein	Head-to-tail joining protein W	IPR004174	3	33	96	91	3.0303	73.3871	0.0861742	6.87094e-07	0.00244743	2.81314e-06
group_3104		hypothetical protein	-	-	66	115	33	9	66.6667	7.25806	0.156522	7.7177e-07	0.00274904	3.06813e-06
group_3105		hypothetical protein	-	-	66	115	33	9	66.6667	7.25806	0.156522	7.7177e-07	0.00274904	3.06813e-06
rrrD_1~~~rrrD_2	rrrD_1;rrrD_2	Lysozyme RrrD	Endolysin T4 type	IPR034690	66	115	33	9	66.6667	7.25806	0.156522	7.7177e-07	0.00274904	3.06813e-06
group_1273		hypothetical protein	Bacteriophage rv5, Orf52	IPR021695	66	115	33	9	66.6667	7.25806	0.156522	7.7177e-07	0.00274904	3.06813e-06
group_3111		hypothetical protein	Phage protein Gp138 N-terminal domain	IPR041599	66	115	33	9	66.6667	7.25806	0.156522	7.7177e-07	0.00274904	3.06813e-06
group_719		hypothetical protein	Protein of unknown function DUF2612	IPR021283	66	115	33	9	66.6667	7.25806	0.156522	7.7177e-07	0.00274904	3.06813e-06
group_3332		hypothetical protein	-	-	66	115	33	9	66.6667	7.25806	0.156522	7.7177e-07	0.00274904	3.06813e-06
group_3412	hin_1;hin_2	DNA-invertase hin	Homeobox-like domain superfamily	IPR009057	66	115	33	9	66.6667	7.25806	0.156522	7.7177e-07	0.00274904	3.06813e-06
group_3088		hypothetical protein	Protein of unknown function DUF3383	IPR021808	66	115	33	9	66.6667	7.25806	0.156522	7.7177e-07	0.00274904	3.06813e-06
group_3260		hypothetical protein	-	-	66	115	33	9	66.6667	7.25806	0.156522	7.7177e-07	0.00274904	3.06813e-06
group_3267		hypothetical protein	Bacteriophage lambda, GpS, holin	IPR006481	66	115	33	9	66.6667	7.25806	0.156522	7.7177e-07	0.00274904	3.06813e-06
group_3265		hypothetical protein	Protein of unknown function DUF4054	IPR025127	66	115	33	9	66.6667	7.25806	0.156522	7.7177e-07	0.00274904	3.06813e-06
group_3268		hypothetical protein	Spanin, inner membrane subunit	IPR004929	66	115	33	9	66.6667	7.25806	0.156522	7.7177e-07	0.00274904	3.06813e-06
group_1224		hypothetical protein	-	-	66	115	33	9	66.6667	7.25806	0.156522	7.7177e-07	0.00274904	3.06813e-06
group_3321		hypothetical protein	-	-	66	115	33	9	66.6667	7.25806	0.156522	7.7177e-07	0.00274904	3.06813e-06
group_2554		hypothetical protein	-	-	66	115	33	9	66.6667	7.25806	0.156522	7.7177e-07	0.00274904	3.06813e-06
group_2950		hypothetical protein	Phage-associated protein HI1409	IPR006445	66	115	33	9	66.6667	7.25806	0.156522	7.7177e-07	0.00274904	3.06813e-06
group_3304		hypothetical protein	Uncharacterised conserved protein UCP029215	IPR016913	66	115	33	9	66.6667	7.25806	0.156522	7.7177e-07	0.00274904	3.06813e-06
group_1413		hypothetical protein	-	-	66	115	33	9	66.6667	7.25806	0.156522	7.7177e-07	0.00274904	3.06813e-06
group_3220		hypothetical protein	Phage head morphogenesis domain	IPR006528	66	115	33	9	66.6667	7.25806	0.156522	7.7177e-07	0.00274904	3.06813e-06
group_3034		hypothetical protein	Baseplate protein J-like	IPR006949	66	115	33	9	66.6667	7.25806	0.156522	7.7177e-07	0.00274904	3.06813e-06
group_3335		hypothetical protein	-	-	66	115	33	9	66.6667	7.25806	0.156522	7.7177e-07	0.00274904	3.06813e-06
group_124		hypothetical protein	-	-	66	115	33	9	66.6667	7.25806	0.156522	7.7177e-07	0.00274904	3.06813e-06
group_3340		hypothetical protein	Protein of unknown function DUF2184	IPR020049	66	115	33	9	66.6667	7.25806	0.156522	7.7177e-07	0.00274904	3.06813e-06
mltD_1~~~mltD_2	mltD_1;mltD_2	Membrane-bound lytic murein transglycosylase D	Lysozyme-like domain superfamily	IPR023346	66	115	33	9	66.6667	7.25806	0.156522	7.7177e-07	0.00274904	3.06813e-06
group_1537		hypothetical protein	-	-	66	115	33	9	66.6667	7.25806	0.156522	7.7177e-07	0.00274904	3.06813e-06
group_8		hypothetical protein	Caudovirus, tape measure, N-terminal	IPR013491	16	0	83	124	16.1616	100	inf	1.09732e-06	0.00390865	4.34295e-06
group_949		hypothetical protein	-	-	16	0	83	124	16.1616	100	inf	1.09732e-06	0.00390865	4.34295e-06
group_783		hypothetical protein	-	-	16	0	83	124	16.1616	100	inf	1.09732e-06	0.00390865	4.34295e-06
group_145		hypothetical protein	Bacteriophage T5, Orf172 DNA-binding	IPR018306	16	0	83	124	16.1616	100	inf	1.09732e-06	0.00390865	4.34295e-06
fnr	fnr	Fumarate and nitrate reduction regulatory protein	Crp-type HTH domain	IPR012318	99	102	0	22	100	17.7419	inf	1.14052e-06	0.00406253	4.50892e-06
gmm_1~~~gmm_2	gmm_1;gmm_2	GDP-mannose mannosyl hydrolase	GDP-mannose mannosyl hydrolase	IPR033715	96	92	3	32	96.9697	25.8065	11.1304	1.37329e-06	0.00489166	5.42313e-06
group_3238		hypothetical protein	Endopeptidase, NLPC/P60 domain	IPR000064	81	123	18	1	81.8182	0.806452	0.0365854	2.08204e-06	0.00741623	8.21288e-06
group_2958		hypothetical protein	Protein of unknown function DUF697	IPR021147	99	103	0	21	100	16.9355	inf	2.30771e-06	0.00822007	9.08295e-06
ogt	ogt	Methylated-DNA--protein-cysteine methyltransferase	Methylated DNA-protein cysteine methyltransferase domain superfamily	IPR036631	99	103	0	21	100	16.9355	inf	2.30771e-06	0.00822007	9.08295e-06
group_3113		hypothetical protein	-	-	36	12	63	112	36.3636	90.3226	5.33333	2.47538e-06	0.00881731	9.64695e-06
group_3112		hypothetical protein	Bacteriophage P2, GpY, holin	IPR007633	36	12	63	112	36.3636	90.3226	5.33333	2.47538e-06	0.00881731	9.64695e-06
group_3271		hypothetical protein	Bacteriophage HP1, Orf24	IPR019708	36	12	63	112	36.3636	90.3226	5.33333	2.47538e-06	0.00881731	9.64695e-06
group_2939		hypothetical protein	Tail protein I	IPR006521	36	12	63	112	36.3636	90.3226	5.33333	2.47538e-06	0.00881731	9.64695e-06
group_3219		hypothetical protein	Bacteriophage lambda, Stf, side tail fibre-repeat-2	IPR005068	36	12	63	112	36.3636	90.3226	5.33333	2.47538e-06	0.00881731	9.64695e-06
group_3324		hypothetical protein	Bacteriophage HP1, Orf23	IPR019694	36	12	63	112	36.3636	90.3226	5.33333	2.47538e-06	0.00881731	9.64695e-06
group_1584		hypothetical protein	Hedgehog signalling/DD-peptidase zinc-binding domain superfamily	IPR009045	36	12	63	112	36.3636	90.3226	5.33333	2.47538e-06	0.00881731	9.64695e-06
group_2943		hypothetical protein	Phage tail assembly chaperone TAC-10	IPR024406	36	12	63	112	36.3636	90.3226	5.33333	2.47538e-06	0.00881731	9.64695e-06
group_262		hypothetical protein	Baseplate protein J-like	IPR006949	36	12	63	112	36.3636	90.3226	5.33333	2.47538e-06	0.00881731	9.64695e-06
group_250		hypothetical protein	-	-	15	0	84	124	15.1515	100	inf	2.71717e-06	0.00967857	9.92673e-06
group_2743	repA	Replication initiation protein	Plasmid replication initiation, RepA	IPR003446	15	0	84	124	15.1515	100	inf	2.71717e-06	0.00967857	9.92673e-06
noc_2	noc_2	Nucleoid occlusion protein	ParB/Sulfiredoxin	IPR003115	15	0	84	124	15.1515	100	inf	2.71717e-06	0.00967857	9.92673e-06
group_1877		hypothetical protein	-	-	15	0	84	124	15.1515	100	inf	2.71717e-06	0.00967857	9.92673e-06
group_530		hypothetical protein	Protein of unknown function DUF932	IPR026325	15	0	84	124	15.1515	100	inf	2.71717e-06	0.00967857	9.92673e-06
group_123	bfpB	Outer membrane lipoprotein BfpB	Pilus formation type IVB, outer membrane PilN	IPR013359	15	0	84	124	15.1515	100	inf	2.71717e-06	0.00967857	9.92673e-06
traC~~~traC_2	traC;traC_2	DNA primase TraC	Large polyvalent protein-associated domain 7	IPR040677	15	0	84	124	15.1515	100	inf	2.71717e-06	0.00967857	9.92673e-06
group_834		hypothetical protein	Prepilin type IV endopeptidase, peptidase domain	IPR000045	15	0	84	124	15.1515	100	inf	2.71717e-06	0.00967857	9.92673e-06
group_47		hypothetical protein	P-loop containing nucleoside triphosphate hydrolase	IPR027417	15	0	84	124	15.1515	100	inf	2.71717e-06	0.00967857	9.92673e-06
ssb_2	ssb_2	Plasmid-derived single-stranded DNA-binding protein	Nucleic acid-binding, OB-fold	IPR012340	15	0	84	124	15.1515	100	inf	2.71717e-06	0.00967857	9.92673e-06
epsE_2	epsE_2	Type II secretion system protein E	P-loop containing nucleoside triphosphate hydrolase	IPR027417	15	0	84	124	15.1515	100	inf	2.71717e-06	0.00967857	9.92673e-06
group_2669		hypothetical protein	Lambda repressor-like, DNA-binding domain superfamily	IPR010982	15	0	84	124	15.1515	100	inf	2.71717e-06	0.00967857	9.92673e-06
group_359		hypothetical protein	Thioredoxin domain	IPR013766	15	0	84	124	15.1515	100	inf	2.71717e-06	0.00967857	9.92673e-06
group_3244		hypothetical protein	-	-	15	0	84	124	15.1515	100	inf	2.71717e-06	0.00967857	9.92673e-06
group_2449		hypothetical protein	-	-	15	0	84	124	15.1515	100	inf	2.71717e-06	0.00967857	9.92673e-06
group_1210		hypothetical protein	DotD protein	IPR031817	15	0	84	124	15.1515	100	inf	2.71717e-06	0.00967857	9.92673e-06
pilT_1	pilT_1	Twitching mobility protein	ATPase, plasmid transfer, TraJ	IPR013364	15	0	84	124	15.1515	100	inf	2.71717e-06	0.00967857	9.92673e-06
group_2915		hypothetical protein	Protein of unknown function DUF2913	IPR021316	15	0	84	124	15.1515	100	inf	2.71717e-06	0.00967857	9.92673e-06
group_725		hypothetical protein	Type-IV b secretion system, inner-membrane complex component	IPR021055	15	0	84	124	15.1515	100	inf	2.71717e-06	0.00967857	9.92673e-06
group_3091		hypothetical protein	Toxin co-regulated pilus biosynthesis protein Q, C-terminal	IPR018927	15	0	84	124	15.1515	100	inf	2.71717e-06	0.00967857	9.92673e-06
group_616		hypothetical protein	-	-	15	0	84	124	15.1515	100	inf	2.71717e-06	0.00967857	9.92673e-06
tap_2	tap_2	Methyl-accepting chemotaxis protein IV	Chemotaxis methyl-accepting receptor	IPR004090	15	0	84	124	15.1515	100	inf	2.71717e-06	0.00967857	9.92673e-06
group_993		hypothetical protein	Type IV pilus biogenesis PilP	IPR022753	15	0	84	124	15.1515	100	inf	2.71717e-06	0.00967857	9.92673e-06
group_2607		hypothetical protein	Putative type IV secretory system protein	IPR031618	15	0	84	124	15.1515	100	inf	2.71717e-06	0.00967857	9.92673e-06
group_75		hypothetical protein	Endonuclease relaxase, MobA/VirD2	IPR005094	15	0	84	124	15.1515	100	inf	2.71717e-06	0.00967857	9.92673e-06
group_1004		hypothetical protein	-	-	15	0	84	124	15.1515	100	inf	2.71717e-06	0.00967857	9.92673e-06
group_3245		hypothetical protein	Domain of unknown function DUF302	IPR005180	15	0	84	124	15.1515	100	inf	2.71717e-06	0.00967857	9.92673e-06
group_2938		hypothetical protein	Protein of unknown function DUF905	IPR009253	15	0	84	124	15.1515	100	inf	2.71717e-06	0.00967857	9.92673e-06
group_2937		hypothetical protein	Protein PsiB	IPR009385	15	0	84	124	15.1515	100	inf	2.71717e-06	0.00967857	9.92673e-06
group_3215		hypothetical protein	-	-	15	0	84	124	15.1515	100	inf	2.71717e-06	0.00967857	9.92673e-06
group_3218		hypothetical protein	Uncharacterised protein family PsiA	IPR009713	15	0	84	124	15.1515	100	inf	2.71717e-06	0.00967857	9.92673e-06
group_1698		hypothetical protein	-	-	15	0	84	124	15.1515	100	inf	2.71717e-06	0.00967857	9.92673e-06
group_2929		hypothetical protein	-	-	15	0	84	124	15.1515	100	inf	2.71717e-06	0.00967857	9.92673e-06
group_3194	rfaH_1	Transcription antitermination protein RfaH	NusG, N-terminal	IPR006645	15	0	84	124	15.1515	100	inf	2.71717e-06	0.00967857	9.92673e-06
group_3069		hypothetical protein	-	-	15	0	84	124	15.1515	100	inf	2.71717e-06	0.00967857	9.92673e-06
group_2137		hypothetical protein	Zinc finger, DksA/TraR C4-type	IPR000962	15	0	84	124	15.1515	100	inf	2.71717e-06	0.00967857	9.92673e-06
group_3051		hypothetical protein	Recombination-promoting nuclease RpnA	IPR010106	15	0	84	124	15.1515	100	inf	2.71717e-06	0.00967857	9.92673e-06
group_3301		hypothetical protein	Conjugal transfer/type IV secretion protein DotA/TraY	IPR027628	15	0	84	124	15.1515	100	inf	2.71717e-06	0.00967857	9.92673e-06
group_3302		hypothetical protein	-	-	15	0	84	124	15.1515	100	inf	2.71717e-06	0.00967857	9.92673e-06
group_1166		hypothetical protein	Lysozyme-like domain superfamily	IPR023346	15	0	84	124	15.1515	100	inf	2.71717e-06	0.00967857	9.92673e-06
group_1165		hypothetical protein	-	-	15	0	84	124	15.1515	100	inf	2.71717e-06	0.00967857	9.92673e-06
group_1300		hypothetical protein	PilM, inner membrane	IPR009987	15	0	84	124	15.1515	100	inf	2.71717e-06	0.00967857	9.92673e-06
group_3048		hypothetical protein	-	-	15	0	84	124	15.1515	100	inf	2.71717e-06	0.00967857	9.92673e-06
group_3047		hypothetical protein	P-loop containing nucleoside triphosphate hydrolase	IPR027417	15	0	84	124	15.1515	100	inf	2.71717e-06	0.00967857	9.92673e-06
group_3044		hypothetical protein	Bacterial shufflon protein, N-terminal	IPR007001	15	0	84	124	15.1515	100	inf	2.71717e-06	0.00967857	9.92673e-06
group_842		hypothetical protein	-	-	15	0	84	124	15.1515	100	inf	2.71717e-06	0.00967857	9.92673e-06
xerC_4~~~xerC_2	xerC_4;xerC_2	Tyrosine recombinase XerC	DNA breaking-rejoining enzyme, catalytic core	IPR011010	15	0	84	124	15.1515	100	inf	2.71717e-06	0.00967857	9.92673e-06
group_209		hypothetical protein	-	-	15	0	84	124	15.1515	100	inf	2.71717e-06	0.00967857	9.92673e-06
group_2975		hypothetical protein	Putative outer membrane core complex of type IVb secretion	IPR022073	15	0	84	124	15.1515	100	inf	2.71717e-06	0.00967857	9.92673e-06
tcpE	tcpE	Toxin coregulated pilus biosynthesis protein E	Type II secretion system GspF domain superfamily	IPR042094	15	0	84	124	15.1515	100	inf	2.71717e-06	0.00967857	9.92673e-06
group_3140		hypothetical protein	-	-	15	0	84	124	15.1515	100	inf	2.71717e-06	0.00967857	9.92673e-06
group_3145		hypothetical protein	-	-	15	0	84	124	15.1515	100	inf	2.71717e-06	0.00967857	9.92673e-06
group_217		hypothetical protein	Pilin accessory predicted	IPR009663	15	0	84	124	15.1515	100	inf	2.71717e-06	0.00967857	9.92673e-06
pld~~~pld_2	pld;pld_2	Phospholipase D	Phospholipase D/Transphosphatidylase	IPR001736	15	0	84	124	15.1515	100	inf	2.71717e-06	0.00967857	9.92673e-06
group_2218		hypothetical protein	-	-	15	0	84	124	15.1515	100	inf	2.71717e-06	0.00967857	9.92673e-06
group_867		hypothetical protein	Type 4 secretion system, PilS, N-terminal	IPR014911	15	0	84	124	15.1515	100	inf	2.71717e-06	0.00967857	9.92673e-06
group_861		hypothetical protein	Alpha/Beta hydrolase fold	IPR029058	15	0	84	124	15.1515	100	inf	2.71717e-06	0.00967857	9.92673e-06
group_3156		hypothetical protein	-	-	15	0	84	124	15.1515	100	inf	2.71717e-06	0.00967857	9.92673e-06
group_3011		hypothetical protein	-	-	15	0	84	124	15.1515	100	inf	2.71717e-06	0.00967857	9.92673e-06
group_3349		hypothetical protein	-	-	84	124	15	0	84.8485	0	0	2.71717e-06	0.00967857	9.92673e-06
group_1707		hypothetical protein	Ribbon-helix-helix protein, CopG	IPR002145	15	0	84	124	15.1515	100	inf	2.71717e-06	0.00967857	9.92673e-06
group_2900		hypothetical protein	-	-	86	73	13	51	86.8687	41.129	4.62171	3.25402e-06	0.0115908	1.18637e-05
group_3264		hypothetical protein	-	-	13	51	86	73	13.1313	58.871	0.21637	3.25402e-06	0.0115908	1.18637e-05
group_3116		hypothetical protein	Phage tail tape measure protein	IPR010090	36	13	63	111	36.3636	89.5161	4.87912	3.9716e-06	0.0141468	1.44503e-05
group_1632		hypothetical protein	Bacteriophage HP1, Orf28	IPR019697	36	13	63	111	36.3636	89.5161	4.87912	3.9716e-06	0.0141468	1.44503e-05
smrA	smrA	putative DNA endonuclease SmrA	Smr domain	IPR002625	99	104	0	20	100	16.129	inf	4.67279e-06	0.0166445	1.69841e-05
group_3066		hypothetical protein	Bacteriophage holin HP1 family	IPR032118	78	121	21	3	78.7879	2.41935	0.0920897	5.60367e-06	0.0199603	2.03469e-05
dinB1_2	;dinB1_2	hypothetical protein;DNA polymerase IV 1	DNA polymerase type-Y, HhH motif	IPR024728	31	9	68	115	31.3131	92.7419	5.82516	5.91446e-06	0.0210673	2.14535e-05
group_3085		hypothetical protein	Recombination-promoting nuclease RpnA	IPR010106	14	0	85	124	14.1414	100	inf	6.68105e-06	0.0237979	2.41358e-05
group_3182	hokB	Toxin HokB	Hok/gef cell toxic protein	IPR000021	14	0	85	124	14.1414	100	inf	6.68105e-06	0.0237979	2.41358e-05
group_1759		hypothetical protein	-	-	14	0	85	124	14.1414	100	inf	6.68105e-06	0.0237979	2.41358e-05
group_2360		hypothetical protein	-	-	14	0	85	124	14.1414	100	inf	6.68105e-06	0.0237979	2.41358e-05
group_2481		hypothetical protein	-	-	65	112	34	12	65.6566	9.67742	0.204832	9.38441e-06	0.0334273	3.38675e-05
group_2887		hypothetical protein	-	-	75	57	24	67	75.7576	54.0323	3.67325	9.65634e-06	0.0343959	3.48137e-05
group_984	rrrD_1	Lysozyme RrrD	Endolysin T4 type	IPR034690	13	0	86	124	13.1313	100	inf	1.63142e-05	0.0581111	5.82276e-05
group_311		hypothetical protein	RecT family	IPR018330	13	0	86	124	13.1313	100	inf	1.63142e-05	0.0581111	5.82276e-05
recE_2	recE_2;	Exodeoxyribonuclease 8;hypothetical protein	Exodeoxyribonuclease 8	IPR010584	13	0	86	124	13.1313	100	inf	1.63142e-05	0.0581111	5.82276e-05
group_1168		hypothetical protein	Mannosyl-glycoprotein endo-beta-N-acetylglucosamidase-like domain	IPR002901	13	0	86	124	13.1313	100	inf	1.63142e-05	0.0581111	5.82276e-05
group_2801		hypothetical protein	-	-	13	0	86	124	13.1313	100	inf	1.63142e-05	0.0581111	5.82276e-05
group_1171		hypothetical protein	Spanin, inner membrane subunit	IPR004929	13	0	86	124	13.1313	100	inf	1.63142e-05	0.0581111	5.82276e-05
group_3367		hypothetical protein	Plasmid maintenance toxin/Cell growth inhibitor	IPR011067	13	0	86	124	13.1313	100	inf	1.63142e-05	0.0581111	5.82276e-05
group_2221		hypothetical protein	-	-	13	0	86	124	13.1313	100	inf	1.63142e-05	0.0581111	5.82276e-05
group_3347		hypothetical protein	Post-segregation antitoxin CcdA	IPR009956	13	0	86	124	13.1313	100	inf	1.63142e-05	0.0581111	5.82276e-05
group_2764		hypothetical protein	Effector immunity protein Tgi2PP	IPR041600	13	0	86	124	13.1313	100	inf	1.63142e-05	0.0581111	5.82276e-05
group_3021		hypothetical protein	Bacteriophage lambda, GpL, minor tail	IPR006487	81	122	18	2	81.8182	1.6129	0.0737705	1.6809e-05	0.0598737	5.98139e-05
group_1083	ail_3	Attachment invasion locus protein	Outer membrane protein beta-barrel domain	IPR027385	81	122	18	2	81.8182	1.6129	0.0737705	1.6809e-05	0.0598737	5.98139e-05
sodC1	sodC1	Superoxide dismutase [Cu-Zn] 1	Superoxide dismutase, copper/zinc binding domain	IPR001424	81	122	18	2	81.8182	1.6129	0.0737705	1.6809e-05	0.0598737	5.98139e-05
tap_1~~~tap	tap_1;tap	Methyl-accepting chemotaxis protein IV	Chemotaxis methyl-accepting receptor	IPR004090	99	106	0	18	100	14.5161	inf	1.9237e-05	0.0685221	6.83853e-05
group_2235		hypothetical protein	-	-	21	4	78	120	21.2121	96.7742	8.07692	2.42803e-05	0.0864866	8.62279e-05
zntB	zntB	Zinc transport protein ZntB	Zinc transport protein ZntB	IPR023714	99	107	0	17	100	13.7097	inf	3.9135e-05	0.139399	0.000138568
dinI_3	dinI_3	DNA damage-inducible protein I	DinI-like superfamily	IPR036687	0	17	99	107	0	86.2903	0	3.9135e-05	0.139399	0.000138568
group_3453		hypothetical protein	Protein of unknown function DUF2514	IPR019659	0	17	99	107	0	86.2903	0	3.9135e-05	0.139399	0.000138568
oadB_2	oadB_2	Oxaloacetate decarboxylase beta chain	Na+-transporting methylmalonyl-CoA/oxaloacetate decarboxylase, beta subunit	IPR005661	12	0	87	124	12.1212	100	inf	3.95666e-05	0.140936	0.000139679
group_2287		hypothetical protein	-	-	12	0	87	124	12.1212	100	inf	3.95666e-05	0.140936	0.000139679
group_111		Electron transfer flavoprotein-ubiquinone oxidoreductase	4Fe-4S ferredoxin-type, iron-sulphur binding domain	IPR017896	87	124	12	0	87.8788	0	0	3.95666e-05	0.140936	0.000139679
group_3101		hypothetical protein	Spanin, inner membrane subunit	IPR004929	13	46	86	78	13.1313	62.9032	0.25632	5.88317e-05	0.209558	0.000207278
pliG	pliG	Inhibitor of g-type lysozyme	Peptidase, C-terminal, archaeal/bacterial	IPR007280	13	46	86	78	13.1313	62.9032	0.25632	5.88317e-05	0.209558	0.000207278
group_3285		hypothetical protein	Bacteriophage T4, Gp38, tail fibre assembly	IPR003458	14	1	85	123	14.1414	99.1935	20.2588	6.21753e-05	0.221468	0.000218842
dbpA	dbpA	ATP-dependent RNA helicase DbpA	ATP-dependent RNA helicase DbpA	IPR028619	99	108	0	16	100	12.9032	inf	7.97624e-05	0.284114	0.000280468
group_2062		hypothetical protein	Lambda repressor-like, DNA-binding domain superfamily	IPR010982	11	0	88	124	11.1111	100	inf	9.53195e-05	0.339528	0.000332871
group_3120		hypothetical protein	-	-	11	0	88	124	11.1111	100	inf	9.53195e-05	0.339528	0.000332871
group_3442	yjcS	Putative alkyl/aryl-sulfatase YjcS	Alkyl sulfatase dimerisation domain	IPR029228	11	0	88	124	11.1111	100	inf	9.53195e-05	0.339528	0.000332871
fadL_3~~~fadL_1~~~fadL_2	fadL_3;fadL_1;fadL_2	Long-chain fatty acid transport protein	OMPP1/FadL/TodX superfamily	IPR042117	11	0	88	124	11.1111	100	inf	9.53195e-05	0.339528	0.000332871
group_3363		hypothetical protein	Recombination-promoting nuclease RpnA	IPR010106	11	0	88	124	11.1111	100	inf	9.53195e-05	0.339528	0.000332871
group_1324		hypothetical protein	Cro/C1-type helix-turn-helix domain	IPR001387	11	0	88	124	11.1111	100	inf	9.53195e-05	0.339528	0.000332871
queA_1~~~queA_2~~~queA_3	;queA_1;queA_2;queA_3	hypothetical protein;S-adenosylmethionine:tRNA ribosyltransferase-isomerase	S-adenosylmethionine:tRNA ribosyltransferase-isomerase, QueA	IPR003699	88	124	11	0	88.8889	0	0	9.53195e-05	0.339528	0.000332871
group_2475		hypothetical protein	-	-	0	15	99	109	0	87.9032	0	0.000162831	0.580004	0.000568074
group_1341		hypothetical protein	-	-	20	5	79	119	20.202	95.9677	6.02532	0.000179915	0.640857	0.000626449
group_3096		hypothetical protein	-	-	20	5	79	119	20.202	95.9677	6.02532	0.000179915	0.640857	0.000626449
rcbA	rcbA	Double-strand break reduction protein	Protein of unknown function DUF1187	IPR009572	81	120	18	4	81.8182	3.22581	0.15	0.000216399	0.770813	0.000752747
group_2474		hypothetical protein	Lambda repressor-like, DNA-binding domain superfamily	IPR010982	97	103	2	21	97.9798	16.9355	9.88835	0.000223561	0.796323	0.0007769
group_3249		hypothetical protein	-	-	10	0	89	124	10.101	100	inf	0.000228124	0.812578	0.000788911
group_2941		putative MscS family protein.1	LSM domain superfamily	IPR010920	10	0	89	124	10.101	100	inf	0.000228124	0.812578	0.000788911
group_2942		hypothetical protein	-	-	10	0	89	124	10.101	100	inf	0.000228124	0.812578	0.000788911
group_934		hypothetical protein	-	-	10	0	89	124	10.101	100	inf	0.000228124	0.812578	0.000788911
group_3316		hypothetical protein	Nucleotidyltransferase superfamily	IPR043519	10	0	89	124	10.101	100	inf	0.000228124	0.812578	0.000788911
group_3288		hypothetical protein	-	-	81	73	18	51	81.8182	41.129	3.14384	0.000250647	0.892803	0.000865958
group_3334		hypothetical protein	Bacteriophage Mu-like, Gp48	IPR018755	32	71	67	53	32.3232	42.7419	0.356527	0.000253145	0.901704	0.000872054
group_3307		hypothetical protein	Baseplate protein J-like	IPR006949	32	71	67	53	32.3232	42.7419	0.356527	0.000253145	0.901704	0.000872054
group_3229		hypothetical protein	Bacteriophage Mu, Gp46	IPR010877	32	71	67	53	32.3232	42.7419	0.356527	0.000253145	0.901704	0.000872054
group_2532		hypothetical protein	Bacteriophage VT1-Sakai, H0018	IPR011231	21	6	78	118	21.2121	95.1613	5.29487	0.000294783	1	0.0010106
group_889		hypothetical protein	Bacteriophage lambda, GpZ, minor tail	IPR010633	21	6	78	118	21.2121	95.1613	5.29487	0.000294783	1	0.0010106
group_3055		hypothetical protein	GpU-like superfamily	IPR038512	21	6	78	118	21.2121	95.1613	5.29487	0.000294783	1	0.0010106
group_3056		hypothetical protein	ATP-binding sugar transporter-like protein	IPR025601	21	6	78	118	21.2121	95.1613	5.29487	0.000294783	1	0.0010106
group_1538		hypothetical protein	-	-	78	118	21	6	78.7879	4.83871	0.188862	0.000294783	1	0.0010106
bla_1	bla_1	Beta-lactamase TEM	Beta-lactamase, class-A	IPR000871	12	1	87	123	12.1212	99.1935	16.9655	0.000318595	1	0.00109119
group_3269		hypothetical protein	Protein of unknown function DUF2514	IPR019659	96	102	3	22	96.9697	17.7419	6.90196	0.000448813	1	0.00153571
group_3295		hypothetical protein	-	-	9	0	90	124	9.09091	100	inf	0.000542429	1	0.0018314
pdxA2_2	pdxA2_2	4-hydroxythreonine-4-phosphate dehydrogenase 2	PdxA family	IPR005255	9	0	90	124	9.09091	100	inf	0.000542429	1	0.0018314
group_65		hypothetical protein	Helicase HerA, central domain	IPR002789	9	0	90	124	9.09091	100	inf	0.000542429	1	0.0018314
group_400		hypothetical protein	Amidohydrolase-related	IPR006680	9	0	90	124	9.09091	100	inf	0.000542429	1	0.0018314
group_3185		hypothetical protein	-	-	9	0	90	124	9.09091	100	inf	0.000542429	1	0.0018314
group_172		hypothetical protein	SIR2-like domain	IPR039444	9	0	90	124	9.09091	100	inf	0.000542429	1	0.0018314
yagE	yagE	putative 2-keto-3-deoxy-galactonate aldolase YagE	Aldolase-type TIM barrel	IPR013785	9	0	90	124	9.09091	100	inf	0.000542429	1	0.0018314
group_2680		hypothetical protein	-	-	9	0	90	124	9.09091	100	inf	0.000542429	1	0.0018314
group_592	xerD_2	Tyrosine recombinase XerD	DNA breaking-rejoining enzyme, catalytic core	IPR011010	9	0	90	124	9.09091	100	inf	0.000542429	1	0.0018314
dgoT_1	dgoT_1	D-galactonate transporter	Major facilitator superfamily	IPR011701	9	0	90	124	9.09091	100	inf	0.000542429	1	0.0018314
idnT_2	idnT_2	Gnt-II system L-idonate transporter	Gluconate transporter	IPR003474	9	0	90	124	9.09091	100	inf	0.000542429	1	0.0018314
group_2535		hypothetical protein	-	-	9	0	90	124	9.09091	100	inf	0.000542429	1	0.0018314
garD_2	garD_2	Galactarate dehydratase (L-threo-forming)	D-galactarate/Altronate dehydratase, C-terminal	IPR007392	9	0	90	124	9.09091	100	inf	0.000542429	1	0.0018314
rhmR	rhmR	putative HTH-type transcriptional regulator RhmR	GAF-like domain superfamily	IPR029016	9	0	90	124	9.09091	100	inf	0.000542429	1	0.0018314
traC_2~~~traC_1	;traC_2;traC_1	hypothetical protein;DNA primase TraC	Bacteriophage T7, Gp4, DNA primase/helicase, N-terminal	IPR013237	20	6	79	118	20.202	95.1613	4.9789	0.000556344	1	0.00186953
group_367		hypothetical protein	Bacteriophage P2, GpN, major capsid	IPR006441	20	6	79	118	20.202	95.1613	4.9789	0.000556344	1	0.00186953
group_2631		hypothetical protein	Bacteriophage P4, Ash protein	IPR018880	20	6	79	118	20.202	95.1613	4.9789	0.000556344	1	0.00186953
group_2993		hypothetical protein	-	-	20	6	79	118	20.202	95.1613	4.9789	0.000556344	1	0.00186953
group_1844		hypothetical protein	Zinc finger, Ogr/Delta-type	IPR007684	20	6	79	118	20.202	95.1613	4.9789	0.000556344	1	0.00186953
recE_1~~~recE_2~~~~~~recE_3	recE_1;recE_2;;recE_3	Exodeoxyribonuclease 8;hypothetical protein	-	-	99	111	0	13	100	10.4839	inf	0.000680412	1	0.00226719
uspF	uspF	Universal stress protein F	Rossmann-like alpha/beta/alpha sandwich fold	IPR014729	99	111	0	13	100	10.4839	inf	0.000680412	1	0.00226719
group_3119	;smrA	hypothetical protein;putative DNA endonuclease SmrA	Protein of unknown function DUF463, YcjX-like protein	IPR007413	99	111	0	13	100	10.4839	inf	0.000680412	1	0.00226719
cfaB	cfaB	CFA/I fimbrial subunit B	Fimbrial major subunit, CS1-type	IPR007540	99	111	0	13	100	10.4839	inf	0.000680412	1	0.00226719
group_3391		hypothetical protein	-	-	0	13	99	111	0	89.5161	0	0.000680412	1	0.00226719
group_792		hypothetical protein	Immunoglobulin-like fold	IPR013783	99	111	0	13	100	10.4839	inf	0.000680412	1	0.00226719
emrE	emrE	Multidrug transporter EmrE	Small multidrug resistance protein family	IPR000390	99	111	0	13	100	10.4839	inf	0.000680412	1	0.00226719
pspE	pspE	Thiosulfate sulfurtransferase PspE	Phage shock protein, PspE	IPR014323	99	111	0	13	100	10.4839	inf	0.000680412	1	0.00226719
ttcA	ttcA	tRNA 2-thiocytidine biosynthesis protein TtcA	Rossmann-like alpha/beta/alpha sandwich fold	IPR014729	99	111	0	13	100	10.4839	inf	0.000680412	1	0.00226719
group_3368		hypothetical protein	-	-	86	122	13	2	86.8687	1.6129	0.108449	0.000758103	1	0.0025237
group_2025		hypothetical protein	Excisionase-like	IPR012884	21	7	78	117	21.2121	94.3548	4.5	0.000848214	1	0.00281055
group_3198		hypothetical protein	-	-	21	7	78	117	21.2121	94.3548	4.5	0.000848214	1	0.00281055
group_2805		hypothetical protein	-	-	21	7	78	117	21.2121	94.3548	4.5	0.000848214	1	0.00281055
group_2560		hypothetical protein	-	-	21	7	78	117	21.2121	94.3548	4.5	0.000848214	1	0.00281055
group_277		hypothetical protein	DNA breaking-rejoining enzyme, catalytic core	IPR011010	21	7	78	117	21.2121	94.3548	4.5	0.000848214	1	0.00281055
soj	soj	Sporulation initiation inhibitor protein Soj	AAA domain	IPR025669	8	0	91	124	8.08081	100	inf	0.00128156	1	0.00422287
group_600		hypothetical protein	-	-	8	0	91	124	8.08081	100	inf	0.00128156	1	0.00422287
group_2329		hypothetical protein	-	-	8	0	91	124	8.08081	100	inf	0.00128156	1	0.00422287
dinI_1	dinI_1	DNA damage-inducible protein I	DinI-like superfamily	IPR036687	91	124	8	0	91.9192	0	0	0.00128156	1	0.00422287
cysE_2	cysE_2	Serine acetyltransferase	Trimeric LpxA-like superfamily	IPR011004	8	0	91	124	8.08081	100	inf	0.00128156	1	0.00422287
virB	virB	Virulence regulon transcriptional activator VirB	ParB/RepB/Spo0J partition protein	IPR004437	8	0	91	124	8.08081	100	inf	0.00128156	1	0.00422287
group_3320		hypothetical protein	-	-	21	8	78	116	21.2121	93.5484	3.90385	0.00130216	1	0.00428679
group_1223		hypothetical protein	-	-	17	5	82	119	17.1717	95.9677	4.93415	0.00131048	1	0.0043102
group_2747		hypothetical protein	Lysozyme-like domain superfamily	IPR023346	0	11	99	113	0	91.129	0	0.00137414	1	0.00447822
group_2643		hypothetical protein	Transposase IS66, C-terminal	IPR039552	99	113	0	11	100	8.87097	inf	0.00137414	1	0.00447822
group_2275		hypothetical protein	-	-	0	11	99	113	0	91.129	0	0.00137414	1	0.00447822
group_2290		hypothetical protein	-	-	0	11	99	113	0	91.129	0	0.00137414	1	0.00447822
sseI	sseI	Secreted effector protein SseI	Tox-PLDMTX domain	IPR028907	99	113	0	11	100	8.87097	inf	0.00137414	1	0.00447822
recE~~~recE_3	recE;recE_3	Exodeoxyribonuclease 8	Putative exodeoxyribonuclease 8, PDDEXK-like domain	IPR024432	0	11	99	113	0	91.129	0	0.00137414	1	0.00447822
group_2322		hypothetical protein	-	-	0	11	99	113	0	91.129	0	0.00137414	1	0.00447822
group_2223		hypothetical protein	-	-	0	11	99	113	0	91.129	0	0.00137414	1	0.00447822
group_2438		hypothetical protein	-	-	0	11	99	113	0	91.129	0	0.00137414	1	0.00447822
yedK_1~~~yedK_4	yedK_1;yedK_4	Putative SOS response-associated peptidase YedK	SOS response associated peptidase (SRAP)	IPR003738	99	113	0	11	100	8.87097	inf	0.00137414	1	0.00447822
group_3461	;smc_2	hypothetical protein;Chromosome partition protein Smc	Bacteriophage 933W, L0121, tail fibre, N-terminal	IPR013609	86	85	13	39	86.8687	31.4516	3.03529	0.00138098	1	0.00449638
group_2525		hypothetical protein	Domain of unknown function DUF3850	IPR039440	0	12	99	112	0	90.3226	0	0.00139024	1	0.00449775
group_520		hypothetical protein	Bacteriophage CI repressor	IPR010744	0	12	99	112	0	90.3226	0	0.00139024	1	0.00449775
group_3180	xerD_2	Tyrosine recombinase XerD	DNA breaking-rejoining enzyme, catalytic core	IPR011010	0	12	99	112	0	90.3226	0	0.00139024	1	0.00449775
group_2036	dinI_4	DNA damage-inducible protein I	DinI-like superfamily	IPR036687	0	12	99	112	0	90.3226	0	0.00139024	1	0.00449775
group_2622		hypothetical protein	-	-	0	12	99	112	0	90.3226	0	0.00139024	1	0.00449775
pspD	pspD	Phage shock protein D	Phage shock protein, PspD	IPR014321	99	112	0	12	100	9.67742	inf	0.00139024	1	0.00449775
group_3008		hypothetical protein	-	-	0	12	99	112	0	90.3226	0	0.00139024	1	0.00449775
icd_2	icd_2	Isocitrate dehydrogenase [NADP]	Isopropylmalate dehydrogenase-like domain	IPR024084	20	7	79	117	20.202	94.3548	4.23146	0.00152441	1	0.00492736
intS_2~~~intS_4~~~intS_3	intS_2;intS_4;intS_3	Prophage integrase IntS	DNA breaking-rejoining enzyme, catalytic core	IPR011010	18	6	81	118	18.1818	95.1613	4.37037	0.00191009	1	0.00615168
group_2059		hypothetical protein	DNA-binding transcriptional activator AlpA	IPR010260	18	6	81	118	18.1818	95.1613	4.37037	0.00191009	1	0.00615168
group_2908		hypothetical protein	-	-	18	6	81	118	18.1818	95.1613	4.37037	0.00191009	1	0.00615168
group_2924		hypothetical protein	Abortive bacteriophage infection, resistance	IPR018891	18	6	81	118	18.1818	95.1613	4.37037	0.00191009	1	0.00615168
group_2907		hypothetical protein	Bacteriophage T4, Gp38, tail fibre assembly	IPR003458	90	93	9	31	90.9091	25	3.33333	0.00255038	1	0.00815708
group_522		hypothetical protein	Antirepressor protein ANT, N-terminal	IPR018875	0	10	99	114	0	91.9355	0	0.0026175	1	0.00815708
group_2412		hypothetical protein	-	-	0	10	99	114	0	91.9355	0	0.0026175	1	0.00815708
group_1874		hypothetical protein	Protein of unknown function DUF333	IPR005590	99	114	0	10	100	8.06452	inf	0.0026175	1	0.00815708
hslJ	hslJ	Heat shock protein HslJ	Domain of unknown function DUF306, Meta/HslJ	IPR005184	99	114	0	10	100	8.06452	inf	0.0026175	1	0.00815708
group_94		hypothetical protein	ATPase terminase subunit, putative	IPR010332	0	10	99	114	0	91.9355	0	0.0026175	1	0.00815708
group_1863		hypothetical protein	Cox superfamily	IPR038147	0	10	99	114	0	91.9355	0	0.0026175	1	0.00815708
group_1862		hypothetical protein	Zinc finger, Ogr/Delta-type	IPR007684	0	10	99	114	0	91.9355	0	0.0026175	1	0.00815708
group_2070		hypothetical protein	-	-	0	10	99	114	0	91.9355	0	0.0026175	1	0.00815708
group_528		hypothetical protein	Capsid scaffolding protein GpO	IPR009228	0	10	99	114	0	91.9355	0	0.0026175	1	0.00815708
group_2477		hypothetical protein	-	-	0	10	99	114	0	91.9355	0	0.0026175	1	0.00815708
group_2478		hypothetical protein	-	-	0	10	99	114	0	91.9355	0	0.0026175	1	0.00815708
group_354		hypothetical protein	Bacteriophage P2, GpN, major capsid	IPR006441	0	10	99	114	0	91.9355	0	0.0026175	1	0.00815708
cybB	cybB	Cytochrome b561	Cytochrome b561, bacterial/Ni-hydrogenase	IPR011577	99	114	0	10	100	8.06452	inf	0.0026175	1	0.00815708
group_1658		hypothetical protein	Uncharacterised conserved protein UCP025560	IPR008309	99	114	0	10	100	8.06452	inf	0.0026175	1	0.00815708
group_1239		hypothetical protein	Glutathione-dependent formaldehyde-activating enzyme/centromere protein V	IPR006913	99	114	0	10	100	8.06452	inf	0.0026175	1	0.00815708
dnaG_2	dnaG_2	DNA primase	Archaeal primase DnaG/twinkle, TOPRIM domain	IPR034154	0	10	99	114	0	91.9355	0	0.0026175	1	0.00815708
group_2110		hypothetical protein	-	-	0	10	99	114	0	91.9355	0	0.0026175	1	0.00815708
group_1226		hypothetical protein	Bacteriophage head completion protein GpL	IPR009225	0	10	99	114	0	91.9355	0	0.0026175	1	0.00815708
group_1138		hypothetical protein	Bacteriophage tail completion protein R	IPR009678	0	10	99	114	0	91.9355	0	0.0026175	1	0.00815708
group_360		hypothetical protein	Bacteriophage/Gene transfer agent portal protein	IPR006944	0	10	99	114	0	91.9355	0	0.0026175	1	0.00815708
group_564		hypothetical protein	Domain of unknown function DUF218	IPR003848	99	114	0	10	100	8.06452	inf	0.0026175	1	0.00815708
group_1368		hypothetical protein	ParB/Sulfiredoxin superfamily	IPR036086	0	10	99	114	0	91.9355	0	0.0026175	1	0.00815708
group_3		hypothetical protein	AAA+ ATPase domain	IPR003593	99	114	0	10	100	8.06452	inf	0.0026175	1	0.00815708
group_2638		hypothetical protein	Cro/C1-type helix-turn-helix domain	IPR001387	0	10	99	114	0	91.9355	0	0.0026175	1	0.00815708
pspC	pspC	Phage shock protein C	Phage shock protein, PspC	IPR014320	99	114	0	10	100	8.06452	inf	0.0026175	1	0.00815708
nifJ	nifJ	Pyruvate-flavodoxin oxidoreductase	4Fe-4S ferredoxin, iron-sulphur binding, conserved site	IPR017900	99	114	0	10	100	8.06452	inf	0.0026175	1	0.00815708
ldhA	ldhA	D-lactate dehydrogenase	D-isomer specific 2-hydroxyacid dehydrogenase, catalytic domain	IPR006139	99	114	0	10	100	8.06452	inf	0.0026175	1	0.00815708
group_936		hypothetical protein	3'-5' exoribonuclease Rv2179c-like domain	IPR033390	0	10	99	114	0	91.9355	0	0.0026175	1	0.00815708
group_32		hypothetical protein	Dicarboxylate transport	IPR021730	99	114	0	10	100	8.06452	inf	0.0026175	1	0.00815708
azoR	azoR	FMN-dependent NADH-azoreductase	Flavodoxin-like fold	IPR003680	99	114	0	10	100	8.06452	inf	0.0026175	1	0.00815708
group_682		hypothetical protein	-	-	0	10	99	114	0	91.9355	0	0.0026175	1	0.00815708
xerC_2	xerC_2	Tyrosine recombinase XerC	DNA breaking-rejoining enzyme, catalytic core	IPR011010	0	10	99	114	0	91.9355	0	0.0026175	1	0.00815708
group_2228		hypothetical protein	YnbE-like lipoprotein	IPR025985	99	114	0	10	100	8.06452	inf	0.0026175	1	0.00815708
group_696		hypothetical protein	Bacteriophage P2, GpM	IPR010270	0	10	99	114	0	91.9355	0	0.0026175	1	0.00815708
group_3009		hypothetical protein	Vgr protein, OB-fold domain superfamily	IPR037026	0	10	99	114	0	91.9355	0	0.0026175	1	0.00815708
group_1627		hypothetical protein	-	-	0	10	99	114	0	91.9355	0	0.0026175	1	0.00815708
holE_2~~~holE_1	holE_2;holE_1	DNA polymerase III subunit theta	DNA polymerase III-theta superfamily	IPR036745	15	4	84	120	15.1515	96.7742	5.35714	0.00277943	1	0.00863149
group_3333		hypothetical protein	-	-	15	4	84	120	15.1515	96.7742	5.35714	0.00277943	1	0.00863149
group_3146		hypothetical protein	-	-	15	4	84	120	15.1515	96.7742	5.35714	0.00277943	1	0.00863149
klcA_2~~~klcA	klcA_2;klcA	Antirestriction protein KlcA	Antirestriction domain superfamily	IPR042297	15	4	84	120	15.1515	96.7742	5.35714	0.00277943	1	0.00863149
group_784		hypothetical protein	ParB/Sulfiredoxin	IPR003115	10	1	89	123	10.101	99.1935	13.8202	0.00283499	1	0.00878872
cysH_1~~~cysH_2	cysH_1;cysH_2	Phosphoadenosine phosphosulfate reductase	Phosphoadenosine phosphosulphate reductase	Antirestriction domain superfamily	10	1	89	123	10.101	99.1935	13.8202	0.00283499	1	0.00878872
group_2953	clpP1;	ATP-dependent Clp protease proteolytic subunit 1;hypothetical protein	ATP-dependent Clp protease proteolytic subunit	IPR001907	21	9	78	115	21.2121	92.7419	3.44017	0.00291848	1	0.00903182
group_142		hypothetical protein	Phage portal protein, lambda family	IPR006429	21	9	78	115	21.2121	92.7419	3.44017	0.00291848	1	0.00903182
group_3183		hypothetical protein	Protein of unkown function DUF2303	IPR019276	86	121	13	3	86.8687	2.41935	0.164018	0.00298971	1	0.00906738
group_3298		hypothetical protein	Protein of unknown function DUF2787	IPR021248	7	0	92	124	7.07071	100	inf	0.00300888	1	0.00906738
group_251		hypothetical protein	Uncharacterised conserved protein UCP028704, OpgC	IPR014550	7	0	92	124	7.07071	100	inf	0.00300888	1	0.00906738
group_1610		hypothetical protein	-	-	7	0	92	124	7.07071	100	inf	0.00300888	1	0.00906738
malP_3	malP_3	Maltodextrin phosphorylase	Glycogen/starch/alpha-glucan phosphorylase	IPR011833	7	0	92	124	7.07071	100	inf	0.00300888	1	0.00906738
group_534		hypothetical protein	-	-	7	0	92	124	7.07071	100	inf	0.00300888	1	0.00906738
barA_2	barA_2	Signal transduction histidine-protein kinase BarA	CheY-like superfamily	IPR011006	7	0	92	124	7.07071	100	inf	0.00300888	1	0.00906738
group_835		hypothetical protein	KfrA, N-terminal DNA-binding domain	IPR021104	7	0	92	124	7.07071	100	inf	0.00300888	1	0.00906738
group_3393		hypothetical protein	DNA-binding transcriptional activator AlpA	IPR010260	7	0	92	124	7.07071	100	inf	0.00300888	1	0.00906738
group_3394		hypothetical protein	-	-	7	0	92	124	7.07071	100	inf	0.00300888	1	0.00906738
group_3400		hypothetical protein	-	-	7	0	92	124	7.07071	100	inf	0.00300888	1	0.00906738
group_1243		hypothetical protein	Globin/Protoglobin	IPR012292	7	0	92	124	7.07071	100	inf	0.00300888	1	0.00906738
group_1017		hypothetical protein	-	-	7	0	92	124	7.07071	100	inf	0.00300888	1	0.00906738
group_1832		hypothetical protein	-	-	7	0	92	124	7.07071	100	inf	0.00300888	1	0.00906738
group_191		hypothetical protein	Protein of unknown function DUF3131	IPR021478	7	0	92	124	7.07071	100	inf	0.00300888	1	0.00906738
group_189		hypothetical protein	Protein of unknown function DUF3131	IPR021478	7	0	92	124	7.07071	100	inf	0.00300888	1	0.00906738
group_3071		hypothetical protein	Mu-type HTH domain	IPR003314	7	0	92	124	7.07071	100	inf	0.00300888	1	0.00906738
group_562		hypothetical protein	-	-	7	0	92	124	7.07071	100	inf	0.00300888	1	0.00906738
csxA	csxA	Exo-beta-D-glucosaminidase	Beta-Galactosidase/glucuronidase domain superfamily	IPR036156	7	0	92	124	7.07071	100	inf	0.00300888	1	0.00906738
mprA_1	mprA_1	Response regulator MprA	CheY-like superfamily	IPR011006	7	0	92	124	7.07071	100	inf	0.00300888	1	0.00906738
group_3196		hypothetical protein	MPN domain	IPR037518	7	0	92	124	7.07071	100	inf	0.00300888	1	0.00906738
group_1596		Putative anti-sigma factor antagonist	Anti-sigma factor antagonist	IPR003658	7	0	92	124	7.07071	100	inf	0.00300888	1	0.00906738
group_1789		hypothetical protein	-	-	7	0	92	124	7.07071	100	inf	0.00300888	1	0.00906738
group_2370		hypothetical protein	-	-	7	0	92	124	7.07071	100	inf	0.00300888	1	0.00906738
acsAB	acsAB	Cellulose synthase 1	Glycosyltransferase 2-like	IPR001173	7	0	92	124	7.07071	100	inf	0.00300888	1	0.00906738
group_2979	intS_2	Prophage integrase IntS	DNA breaking-rejoining enzyme, catalytic core	IPR011010	7	0	92	124	7.07071	100	inf	0.00300888	1	0.00906738
group_133		hypothetical protein	Protein of unknown function DUF3131	IPR021478	7	0	92	124	7.07071	100	inf	0.00300888	1	0.00906738
group_3371		hypothetical protein	-	-	7	0	92	124	7.07071	100	inf	0.00300888	1	0.00906738
xerC_3~~~xerC_1	xerC_3;xerC_1	Tyrosine recombinase XerC	DNA breaking-rejoining enzyme, catalytic core	IPR011010	7	0	92	124	7.07071	100	inf	0.00300888	1	0.00906738
rsbW	rsbW	Serine-protein kinase RsbW	Histidine kinase/HSP90-like ATPase	IPR003594	7	0	92	124	7.07071	100	inf	0.00300888	1	0.00906738
group_1520		hypothetical protein	-	-	7	0	92	124	7.07071	100	inf	0.00300888	1	0.00906738
group_2912		hypothetical protein	-	-	98	111	1	13	98.9899	10.4839	11.4775	0.00396013	1	0.0119239
group_3106		hypothetical protein	-	-	0	9	99	115	0	92.7419	0	0.00498875	1	0.0149202
group_2898		hypothetical protein	P-loop containing nucleoside triphosphate hydrolase	IPR027417	99	115	0	9	100	7.25806	inf	0.00498875	1	0.0149202
group_2891	;ubiE_1	hypothetical protein;Ubiquinone/menaquinone biosynthesis C-methyltransferase UbiE	Methyltransferase domain 25	IPR041698	99	115	0	9	100	7.25806	inf	0.00498875	1	0.0149202
group_2494		hypothetical protein	-	-	0	9	99	115	0	92.7419	0	0.00498875	1	0.0149202
hin_1~~~hin_3	hin_1;hin_3	DNA-invertase hin	Resolvase, N-terminal catalytic domain	IPR006119	0	9	99	115	0	92.7419	0	0.00498875	1	0.0149202
group_2512		hypothetical protein	DNA methylase N-4/N-6	IPR002941	99	115	0	9	100	7.25806	inf	0.00498875	1	0.0149202
group_2519		hypothetical protein	-	-	99	115	0	9	100	7.25806	inf	0.00498875	1	0.0149202
group_3356		hypothetical protein	-	-	0	9	99	115	0	92.7419	0	0.00498875	1	0.0149202
group_3097		hypothetical protein	Protein of unknown function DUF1380	IPR009811	14	4	85	120	14.1414	96.7742	4.94118	0.00510177	1	0.0152454
group_2824		hypothetical protein	Transposase IS200-like	IPR002686	9	1	90	123	9.09091	99.1935	12.3	0.00576055	1	0.0171995
group_3282		hypothetical protein	-	-	6	0	93	124	6.06061	100	inf	0.00702073	1	0.0209096
group_132		hypothetical protein	-	-	6	0	93	124	6.06061	100	inf	0.00702073	1	0.0209096
group_2420		hypothetical protein	-	-	6	0	93	124	6.06061	100	inf	0.00702073	1	0.0209096
group_3099		hypothetical protein	Lambda repressor-like, DNA-binding domain superfamily	IPR010982	1	12	98	112	1.0101	90.3226	0.0952381	0.00737311	1	0.0219041
group_3276		hypothetical protein	Domain of unknown function DUF5405	IPR035404	1	12	98	112	1.0101	90.3226	0.0952381	0.00737311	1	0.0219041
group_1355		hypothetical protein	Cro/C1-type helix-turn-helix domain	IPR001387	1	12	98	112	1.0101	90.3226	0.0952381	0.00737311	1	0.0219041
group_1812		hypothetical protein	Lambda repressor-like, DNA-binding domain superfamily	IPR010982	82	117	17	7	82.8283	5.64516	0.288587	0.00819388	1	0.0243019
hsdM	hsdM;	Type I restriction enzyme EcoKI M protein;hypothetical protein	DNA methylase, adenine-specific	IPR003356	82	117	17	7	82.8283	5.64516	0.288587	0.00819388	1	0.0243019
group_2230		hypothetical protein	-	-	13	4	86	120	13.1313	96.7742	4.53488	0.00924906	1	0.0273765
group_3103		hypothetical protein	Transcription regulator CaiF/GrlA	IPR020357	0	8	99	116	0	93.5484	0	0.00952259	1	0.0273765
group_2520		hypothetical protein	DinI-like superfamily	IPR036687	99	116	0	8	100	6.45161	inf	0.00952259	1	0.0273765
fliY_1~~~fliY_2	;fliY_1;fliY_2	hypothetical protein;L-cystine-binding protein FliY	Solute-binding protein family 3/N-terminal domain of MltF	IPR001638	99	116	0	8	100	6.45161	inf	0.00952259	1	0.0273765
group_1613		hypothetical protein	-	-	0	8	99	116	0	93.5484	0	0.00952259	1	0.0273765
trg_4	;trg_4	hypothetical protein;Methyl-accepting chemotaxis protein III	-	-	0	8	99	116	0	93.5484	0	0.00952259	1	0.0273765
cirA_2~~~cirA_1	cirA_2;cirA_1	Colicin I receptor	TonB box, conserved site	IPR010916	0	8	99	116	0	93.5484	0	0.00952259	1	0.0273765
group_3255		hypothetical protein	Cupredoxin	IPR008972	0	8	99	116	0	93.5484	0	0.00952259	1	0.0273765
group_1380		hypothetical protein	FMN-binding split barrel	IPR012349	0	8	99	116	0	93.5484	0	0.00952259	1	0.0273765
efeU	efeU	Ferrous iron permease EfeU	Iron permease FTR1/Fip1/EfeU	IPR004923	0	8	99	116	0	93.5484	0	0.00952259	1	0.0273765
group_3450		hypothetical protein	-	-	0	8	99	116	0	93.5484	0	0.00952259	1	0.0273765
recB_2~~~recB_1	recB_2;recB_1	RecBCD enzyme subunit RecB	P-loop containing nucleoside triphosphate hydrolase	IPR027417	0	8	99	116	0	93.5484	0	0.00952259	1	0.0273765
group_2282		hypothetical protein	-	-	99	116	0	8	100	6.45161	inf	0.00952259	1	0.0273765
hsdR_1~~~hsdR_2~~~hsdR	hsdR_1;hsdR_2;hsdR	Type I restriction enzyme EcoR124II R protein	Helicase superfamily 1/2, ATP-binding domain	IPR014001	99	116	0	8	100	6.45161	inf	0.00952259	1	0.0273765
btuB_1~~~cirA_2	btuB_1;cirA_2	Vitamin B12 transporter BtuB;Colicin I receptor	TonB-dependent copper receptor	IPR010100	0	8	99	116	0	93.5484	0	0.00952259	1	0.0273765
group_374	xerC_3	Tyrosine recombinase XerC	DNA breaking-rejoining enzyme, catalytic core	IPR011010	0	8	99	116	0	93.5484	0	0.00952259	1	0.0273765
group_2592		hypothetical protein	P-loop containing nucleoside triphosphate hydrolase	IPR027417	99	116	0	8	100	6.45161	inf	0.00952259	1	0.0273765
group_2593		hypothetical protein	Protein of unknown function DUF1294	IPR010718	99	116	0	8	100	6.45161	inf	0.00952259	1	0.0273765
group_2113		hypothetical protein	DUF465 superfamily	IPR038444	0	8	99	116	0	93.5484	0	0.00952259	1	0.0273765
yecS_3	yecS_3	L-cystine transport system permease protein YecS	ABC transporter type 1, transmembrane domain MetI-like	IPR000515	99	116	0	8	100	6.45161	inf	0.00952259	1	0.0273765
bfrD	bfrD	putative TonB-dependent receptor BfrD	TonB box, conserved site	IPR010916	0	8	99	116	0	93.5484	0	0.00952259	1	0.0273765
group_987		hypothetical protein	KilA, N-terminal	IPR017880	0	8	99	116	0	93.5484	0	0.00952259	1	0.0273765
group_1031		hypothetical protein	-	-	0	8	99	116	0	93.5484	0	0.00952259	1	0.0273765
group_3429		hypothetical protein	-	-	0	8	99	116	0	93.5484	0	0.00952259	1	0.0273765
group_2559		hypothetical protein	-	-	99	116	0	8	100	6.45161	inf	0.00952259	1	0.0273765
sseJ	sseJ	Secreted effector protein SseJ	GDSL lipase/esterase	IPR001087	99	116	0	8	100	6.45161	inf	0.00952259	1	0.0273765
pspB	pspB	Phage shock protein B	Phage shock protein B	IPR009554	99	116	0	8	100	6.45161	inf	0.00952259	1	0.0273765
pspA	pspA	Phage shock protein A	Phage shock protein, PspA	IPR014319	99	116	0	8	100	6.45161	inf	0.00952259	1	0.0273765
tpd	tpd	34 kDa membrane antigen	Periplasmic metal-binding protein Tp34-type	IPR018470	0	8	99	116	0	93.5484	0	0.00952259	1	0.0273765
fbpC~~~glnQ_2~~~hisP_1	fbpC;glnQ_2;hisP_1	Fe(3+) ions import ATP-binding protein FbpC;Glutamine transport ATP-binding protein GlnQ;Histidine transport ATP-binding protein HisP	AAA+ ATPase domain	IPR003593	99	116	0	8	100	6.45161	inf	0.00952259	1	0.0273765
ompC_3~~~ompC_1	ompC_3;ompC_1	Outer membrane protein C	Porin domain superfamily	IPR023614	0	8	99	116	0	93.5484	0	0.00952259	1	0.0273765
group_139		hypothetical protein	Glycosyltransferase RgtA/B/C/D-like	IPR038731	99	116	0	8	100	6.45161	inf	0.00952259	1	0.0273765
group_1556		hypothetical protein	Protein of unknown function DUF977	IPR010382	0	8	99	116	0	93.5484	0	0.00952259	1	0.0273765
group_2996		hypothetical protein	Integrating conjugative element relaxase, PFGI-1 class	IPR022391	0	8	99	116	0	93.5484	0	0.00952259	1	0.0273765
group_3165		hypothetical protein	Domain of unknown function DUF550	IPR007538	0	8	99	116	0	93.5484	0	0.00952259	1	0.0273765
group_2695		hypothetical protein	-	-	99	116	0	8	100	6.45161	inf	0.00952259	1	0.0273765
group_3386		hypothetical protein	Lactonase, 7-bladed beta propeller	IPR019405	0	8	99	116	0	93.5484	0	0.00952259	1	0.0273765
group_3178		hypothetical protein	Restriction endonuclease, type I, HsdS	IPR000055	99	116	0	8	100	6.45161	inf	0.00952259	1	0.0273765
group_3022		hypothetical protein	Bacteriophage lambda tail assembly I	IPR010654	81	116	18	8	81.8182	6.45161	0.310345	0.0106176	1	0.0304999
group_3292		hypothetical protein	Four-carbon acid sugar kinase, N-terminal domain	IPR010737	8	1	91	123	8.08081	99.1935	10.8132	0.0116409	1	0.0332785
kdsD_2~~~kdsD_1	kdsD_2;kdsD_1	Arabinose 5-phosphate isomerase KdsD	Phosphosugar isomerase, KdsD/KpsF-type	IPR004800	8	1	91	123	8.08081	99.1935	10.8132	0.0116409	1	0.0332785
carC	carC	2-hydroxy-6-oxo-6-(2'-aminophenyl)hexa-24-dienoic acid hydrolase	Alpha/Beta hydrolase fold	IPR029058	8	1	91	123	8.08081	99.1935	10.8132	0.0116409	1	0.0332785
srlR_6	srlR_6	Glucitol operon repressor	DeoR C-terminal sensor domain	IPR014036	8	1	91	123	8.08081	99.1935	10.8132	0.0116409	1	0.0332785
pdxA2_2~~~pdxA2_3	pdxA2_2;pdxA2_3	4-hydroxythreonine-4-phosphate dehydrogenase 2	PdxA family	IPR005255	8	1	91	123	8.08081	99.1935	10.8132	0.0116409	1	0.0332785
idnT_3~~~idnT_1	idnT_3;idnT_1	Gnt-II system L-idonate transporter	Gluconate transporter	IPR003474	8	1	91	123	8.08081	99.1935	10.8132	0.0116409	1	0.0332785
group_2925		hypothetical protein	DNA N-6-adenine-methyltransferase	IPR008593	86	90	13	34	86.8687	27.4194	2.49915	0.0126895	1	0.036247
group_3303		hypothetical protein	Bacteriophage T4, Gp38, tail fibre assembly	IPR003458	22	12	77	112	22.2222	90.3226	2.66667	0.0140162	1	0.0399831
group_3114		hypothetical protein	Phage tail tape measure protein	IPR010090	2	13	97	111	2.0202	89.5161	0.176051	0.0141322	1	0.0399831
group_1609		hypothetical protein	Bacteriophage tail protein Gp41, putative	IPR019289	2	13	97	111	2.0202	89.5161	0.176051	0.0141322	1	0.0399831
group_3272		hypothetical protein	Bacteriophage P2, GpU	IPR016912	2	13	97	111	2.0202	89.5161	0.176051	0.0141322	1	0.0399831
group_3216		hypothetical protein	-	-	2	13	97	111	2.0202	89.5161	0.176051	0.0141322	1	0.0399831
group_1038		hypothetical protein	Tail tube protein	IPR006498	2	13	97	111	2.0202	89.5161	0.176051	0.0141322	1	0.0399831
gpFI~~~gpFI_2	gpFI;gpFI_2	Putative prophage major tail sheath protein	Tail sheath protein, C-terminal domain	IPR020287	2	13	97	111	2.0202	89.5161	0.176051	0.0141322	1	0.0399831
group_3365	dksA_1;	RNA polymerase-binding transcription factor DksA;hypothetical protein	Zinc finger, C4 DksA/TraR-type	IPR012783	2	13	97	111	2.0202	89.5161	0.176051	0.0141322	1	0.0399831
group_3374		hypothetical protein	Bacteriophage 186, CII	IPR009679	2	13	97	111	2.0202	89.5161	0.176051	0.0141322	1	0.0399831
group_3377		hypothetical protein	Replication gene A protein	IPR008766	2	13	97	111	2.0202	89.5161	0.176051	0.0141322	1	0.0399831
group_3378		hypothetical protein	Bacteriophage 186, Fil	IPR021221	2	13	97	111	2.0202	89.5161	0.176051	0.0141322	1	0.0399831
group_3359		hypothetical protein	Bacteriophage/Gene transfer agent portal protein	IPR006944	2	13	97	111	2.0202	89.5161	0.176051	0.0141322	1	0.0399831
group_3290		hypothetical protein	TrbM	IPR009989	5	0	94	124	5.05051	100	inf	0.0162821	1	0.0443985
dam_1	dam_1	DNA adenine methylase	Adenine modification methylase, M.EcoRV-type	IPR012263	5	0	94	124	5.05051	100	inf	0.0162821	1	0.0443985
hflC_1~~~hflK_2	hflC_1;hflK_2	Modulator of FtsH protease HflC;Modulator of FtsH protease HflK	Band 7 domain	IPR001107	5	0	94	124	5.05051	100	inf	0.0162821	1	0.0443985
group_2730		hypothetical protein	-	-	5	0	94	124	5.05051	100	inf	0.0162821	1	0.0443985
rcbA_2	rcbA_2	Double-strand break reduction protein	Protein of unknown function DUF1187	IPR009572	5	0	94	124	5.05051	100	inf	0.0162821	1	0.0443985
group_3128		hypothetical protein	Plasmid conjugal transfer TrbL/VirB6	IPR007688	5	0	94	124	5.05051	100	inf	0.0162821	1	0.0443985
ymoA	ymoA	Modulating protein YmoA	Haemolysin expression modulating, HHA	IPR007985	5	0	94	124	5.05051	100	inf	0.0162821	1	0.0443985
group_1383		hypothetical protein	-	-	5	0	94	124	5.05051	100	inf	0.0162821	1	0.0443985
group_1929		hypothetical protein	-	-	5	0	94	124	5.05051	100	inf	0.0162821	1	0.0443985
mbeA	;mbeA	hypothetical protein;DNA relaxase MbeA	Large polyvalent protein-associated domain 7	IPR040677	5	0	94	124	5.05051	100	inf	0.0162821	1	0.0443985
group_604		hypothetical protein	CobQ/CobB/MinD/ParA nucleotide binding domain	IPR002586	5	0	94	124	5.05051	100	inf	0.0162821	1	0.0443985
group_2440		hypothetical protein	-	-	5	0	94	124	5.05051	100	inf	0.0162821	1	0.0443985
group_2917		hypothetical protein	-	-	5	0	94	124	5.05051	100	inf	0.0162821	1	0.0443985
group_3090		hypothetical protein	-	-	5	0	94	124	5.05051	100	inf	0.0162821	1	0.0443985
repA_2~~~repA	repA_2;repA	Replication initiation protein	Plasmid replication initiation, RepA	IPR003446	5	0	94	124	5.05051	100	inf	0.0162821	1	0.0443985
group_3273		hypothetical protein	Type IV secretion system, VirB5	IPR014158	5	0	94	124	5.05051	100	inf	0.0162821	1	0.0443985
group_2055		hypothetical protein	Protein of unknown function DUF2732	IPR020126	5	0	94	124	5.05051	100	inf	0.0162821	1	0.0443985
group_2058		hypothetical protein	Bacteriophage 186, Fil	IPR021221	5	0	94	124	5.05051	100	inf	0.0162821	1	0.0443985
group_68		hypothetical protein	Replication gene A protein	IPR008766	5	0	94	124	5.05051	100	inf	0.0162821	1	0.0443985
group_1236		hypothetical protein	Transcription regulator CaiF/GrlA	IPR020357	5	0	94	124	5.05051	100	inf	0.0162821	1	0.0443985
group_1720		hypothetical protein	-	-	5	0	94	124	5.05051	100	inf	0.0162821	1	0.0443985
group_3261		hypothetical protein	HicB-like antitoxin of toxin-antitoxin system	IPR031807	5	0	94	124	5.05051	100	inf	0.0162821	1	0.0443985
group_1640		hypothetical protein	-	-	5	0	94	124	5.05051	100	inf	0.0162821	1	0.0443985
group_2933		hypothetical protein	Type IV secretion system, VirB3 / TrbD / AvhB	IPR007792	5	0	94	124	5.05051	100	inf	0.0162821	1	0.0443985
group_3186		hypothetical protein	Bacterial mobilisation	IPR008687	5	0	94	124	5.05051	100	inf	0.0162821	1	0.0443985
group_741		Iron-sulfur cluster carrier protein	CobQ/CobB/MinD/ParA nucleotide binding domain	IPR002586	5	0	94	124	5.05051	100	inf	0.0162821	1	0.0443985
group_3322		hypothetical protein	-	-	5	0	94	124	5.05051	100	inf	0.0162821	1	0.0443985
ybbJ_2	ybbJ_2	Inner membrane protein YbbJ	NfeD-like, C-terminal domain	IPR002810	5	0	94	124	5.05051	100	inf	0.0162821	1	0.0443985
group_2921		hypothetical protein	-	-	5	0	94	124	5.05051	100	inf	0.0162821	1	0.0443985
group_3060		hypothetical protein	Protein of unknown function DUF5431	IPR035273	5	0	94	124	5.05051	100	inf	0.0162821	1	0.0443985
group_3054		hypothetical protein	Archaeal primase DnaG/twinkle, TOPRIM domain	IPR034154	5	0	94	124	5.05051	100	inf	0.0162821	1	0.0443985
group_3224		hypothetical protein	Toxin co-regulated pilus biosynthesis protein Q, C-terminal	IPR018927	5	0	94	124	5.05051	100	inf	0.0162821	1	0.0443985
group_1794		hypothetical protein	-	-	5	0	94	124	5.05051	100	inf	0.0162821	1	0.0443985
group_2969		hypothetical protein	PilM, inner membrane	IPR009987	5	0	94	124	5.05051	100	inf	0.0162821	1	0.0443985
group_911	proQ_2	RNA chaperone ProQ	ProQ/FinO domain	IPR016103	5	0	94	124	5.05051	100	inf	0.0162821	1	0.0443985
group_2684		hypothetical protein	-	-	5	0	94	124	5.05051	100	inf	0.0162821	1	0.0443985
group_2343		hypothetical protein	-	-	5	0	94	124	5.05051	100	inf	0.0162821	1	0.0443985
group_1193		hypothetical protein	-	-	5	0	94	124	5.05051	100	inf	0.0162821	1	0.0443985
virB4	virB4	Type IV secretion system protein virB4	CagE, TrbE, VirB component of type IV transporter system, central domain	IPR018145	5	0	94	124	5.05051	100	inf	0.0162821	1	0.0443985
virB1	virB1	Type IV secretion system protein virB1	Lysozyme-like domain superfamily	IPR023346	5	0	94	124	5.05051	100	inf	0.0162821	1	0.0443985
virB8	virB8	Type IV secretion system protein virB8	Bacterial virulence protein VirB8	IPR007430	5	0	94	124	5.05051	100	inf	0.0162821	1	0.0443985
group_3177		hypothetical protein	-	-	5	0	94	124	5.05051	100	inf	0.0162821	1	0.0443985
group_645		hypothetical protein	-	-	5	0	94	124	5.05051	100	inf	0.0162821	1	0.0443985
group_811		putative HTH-type transcriptional regulator	Cro/C1-type helix-turn-helix domain	IPR001387	0	7	99	117	0	94.3548	0	0.0182231	1	0.0443985
group_89		hypothetical protein	Integrating conjugative element, PFGI-1, ParB	IPR022304	0	7	99	117	0	94.3548	0	0.0182231	1	0.0443985
group_498		hypothetical protein	Bacteriophage VT1-Sakai, H0025	IPR009901	0	7	99	117	0	94.3548	0	0.0182231	1	0.0443985
group_2419		hypothetical protein	-	-	0	7	99	117	0	94.3548	0	0.0182231	1	0.0443985
group_1053	ail_3	Attachment invasion locus protein	Outer membrane protein beta-barrel domain	IPR027385	0	7	99	117	0	94.3548	0	0.0182231	1	0.0443985
traC_1	traC_1	DNA primase TraC	Antirestriction, ArdC	IPR017113	0	7	99	117	0	94.3548	0	0.0182231	1	0.0443985
traC_2	traC_2	DNA primase TraC	CbtA toxin of type IV toxin-antitoxin system	IPR009610	0	7	99	117	0	94.3548	0	0.0182231	1	0.0443985
group_91		hypothetical protein	Big-1 (bacterial Ig-like domain 1) domain	IPR003344	0	7	99	117	0	94.3548	0	0.0182231	1	0.0443985
group_2641		hypothetical protein	-	-	0	7	99	117	0	94.3548	0	0.0182231	1	0.0443985
group_2646		hypothetical protein	-	-	0	7	99	117	0	94.3548	0	0.0182231	1	0.0443985
group_2063		hypothetical protein	Lambda repressor-like, DNA-binding domain superfamily	IPR010982	0	7	99	117	0	94.3548	0	0.0182231	1	0.0443985
group_2396		hypothetical protein	-	-	99	117	0	7	100	5.64516	inf	0.0182231	1	0.0443985
group_2392		hypothetical protein	-	-	0	7	99	117	0	94.3548	0	0.0182231	1	0.0443985
papD_2~~~papD_1	papD_2;papD_1	Chaperone protein PapD	Immunoglobulin-like fold	IPR013783	0	7	99	117	0	94.3548	0	0.0182231	1	0.0443985
group_2262		hypothetical protein	-	-	0	7	99	117	0	94.3548	0	0.0182231	1	0.0443985
group_1286		hypothetical protein	-	-	0	7	99	117	0	94.3548	0	0.0182231	1	0.0443985
group_2526		hypothetical protein	Integrating conjugative element protein, PFL4697-type	IPR022266	0	7	99	117	0	94.3548	0	0.0182231	1	0.0443985
group_3123	;xerC_1	hypothetical protein;Tyrosine recombinase XerC	DNA breaking-rejoining enzyme, catalytic core	IPR011010	99	117	0	7	100	5.64516	inf	0.0182231	1	0.0443985
group_389		hypothetical protein	Integrating conjugative element protein, PFL4669	IPR014996	0	7	99	117	0	94.3548	0	0.0182231	1	0.0443985
group_837		hypothetical protein	Protein of unknown function DUF2913	IPR021316	0	7	99	117	0	94.3548	0	0.0182231	1	0.0443985
group_2099		hypothetical protein	-	-	0	7	99	117	0	94.3548	0	0.0182231	1	0.0443985
group_2653		hypothetical protein	Domain of unknown function DUF1338	IPR009770	99	117	0	7	100	5.64516	inf	0.0182231	1	0.0443985
group_2659		hypothetical protein	-	-	0	7	99	117	0	94.3548	0	0.0182231	1	0.0443985
traD_2~~~traD_1~~~traD	traD_2;traD_1;traD	Coupling protein TraD	Type IV secretion system coupling protein TraD, DNA-binding domain	IPR019476	0	7	99	117	0	94.3548	0	0.0182231	1	0.0443985
group_2383		hypothetical protein	-	-	0	7	99	117	0	94.3548	0	0.0182231	1	0.0443985
group_2382		hypothetical protein	-	-	0	7	99	117	0	94.3548	0	0.0182231	1	0.0443985
group_46		hypothetical protein	Conjugative coupling factor TraG/TraD	IPR022458	0	7	99	117	0	94.3548	0	0.0182231	1	0.0443985
group_195		hypothetical protein	Integrase, catalytic core	IPR001584	0	7	99	117	0	94.3548	0	0.0182231	1	0.0443985
group_1078		hypothetical protein	DDE domain	IPR032874	0	7	99	117	0	94.3548	0	0.0182231	1	0.0443985
group_908		hypothetical protein	KfrA, N-terminal DNA-binding domain	IPR021104	0	7	99	117	0	94.3548	0	0.0182231	1	0.0443985
group_1921		hypothetical protein	-	-	0	7	99	117	0	94.3548	0	0.0182231	1	0.0443985
epsE_1	epsE_1	Type II secretion system protein E	P-loop containing nucleoside triphosphate hydrolase	IPR027417	0	7	99	117	0	94.3548	0	0.0182231	1	0.0443985
group_3132		hypothetical protein	Putative bacterial toxin YdaT	IPR009364	0	7	99	117	0	94.3548	0	0.0182231	1	0.0443985
group_283	xerC_1	Tyrosine recombinase XerC	DNA breaking-rejoining enzyme, catalytic core	IPR011010	0	7	99	117	0	94.3548	0	0.0182231	1	0.0443985
group_735		hypothetical protein	-	-	0	7	99	117	0	94.3548	0	0.0182231	1	0.0443985
intS_4	intS_4	Prophage integrase IntS	DNA breaking-rejoining enzyme, catalytic core	IPR011010	0	7	99	117	0	94.3548	0	0.0182231	1	0.0443985
intS_1	intS_1	Prophage integrase IntS	DNA breaking-rejoining enzyme, catalytic core	IPR011010	0	7	99	117	0	94.3548	0	0.0182231	1	0.0443985
group_3243		hypothetical protein	Winged helix-like DNA-binding domain superfamily	IPR036388	0	7	99	117	0	94.3548	0	0.0182231	1	0.0443985
group_2668		hypothetical protein	Bacteriophage T4, Gp38, tail fibre assembly	IPR003458	0	7	99	117	0	94.3548	0	0.0182231	1	0.0443985
group_2443		hypothetical protein	-	-	0	7	99	117	0	94.3548	0	0.0182231	1	0.0443985
group_2444		hypothetical protein	-	-	0	7	99	117	0	94.3548	0	0.0182231	1	0.0443985
group_2288		hypothetical protein	Protein of unknown function DUF4222	IPR025317	0	7	99	117	0	94.3548	0	0.0182231	1	0.0443985
group_1484		hypothetical protein	Protein of unknown function DUF5406	IPR035387	0	7	99	117	0	94.3548	0	0.0182231	1	0.0443985
group_1242		hypothetical protein	HTH-like domain	IPR025948	0	7	99	117	0	94.3548	0	0.0182231	1	0.0443985
group_1939		hypothetical protein	Putative transposase IS4/IS5 family	IPR025161	0	7	99	117	0	94.3548	0	0.0182231	1	0.0443985
bfpB	bfpB	Outer membrane lipoprotein BfpB	Pilus formation type IVB, outer membrane PilN	IPR013359	0	7	99	117	0	94.3548	0	0.0182231	1	0.0443985
caf1M_1	caf1M_1	Chaperone protein caf1M	Immunoglobulin-like fold	IPR013783	0	7	99	117	0	94.3548	0	0.0182231	1	0.0443985
group_2111		hypothetical protein	-	-	0	7	99	117	0	94.3548	0	0.0182231	1	0.0443985
group_728		hypothetical protein	Prepilin type IV endopeptidase, peptidase domain	IPR000045	0	7	99	117	0	94.3548	0	0.0182231	1	0.0443985
group_720		hypothetical protein	Lysozyme-like domain superfamily	IPR023346	0	7	99	117	0	94.3548	0	0.0182231	1	0.0443985
group_2870		hypothetical protein	Integrating conjugative element protein PilL, PFGI-1	IPR022260	0	7	99	117	0	94.3548	0	0.0182231	1	0.0443985
group_3095		hypothetical protein	-	-	0	7	99	117	0	94.3548	0	0.0182231	1	0.0443985
group_503		hypothetical protein	Plasmid replication initiation, RepA	IPR003446	0	7	99	117	0	94.3548	0	0.0182231	1	0.0443985
group_64	topB_1	DNA topoisomerase 3	DNA topoisomerase 3-like, TOPRIM domain	IPR034144	0	7	99	117	0	94.3548	0	0.0182231	1	0.0443985
group_2297		hypothetical protein	-	-	0	7	99	117	0	94.3548	0	0.0182231	1	0.0443985
group_1014		hypothetical protein	-	-	0	7	99	117	0	94.3548	0	0.0182231	1	0.0443985
group_1907		hypothetical protein	-	-	0	7	99	117	0	94.3548	0	0.0182231	1	0.0443985
group_1833		hypothetical protein	-	-	0	7	99	117	0	94.3548	0	0.0182231	1	0.0443985
group_1834		hypothetical protein	-	-	0	7	99	117	0	94.3548	0	0.0182231	1	0.0443985
pomZ	pomZ	Cell division protein PomZ	AAA domain	IPR025669	0	7	99	117	0	94.3548	0	0.0182231	1	0.0443985
ylaB_2	ylaB_2	Putative cyclic-di-GMP phosphodiesterase YlaB	EAL domain	IPR001633	0	7	99	117	0	94.3548	0	0.0182231	1	0.0443985
group_197		hypothetical protein	-	-	0	7	99	117	0	94.3548	0	0.0182231	1	0.0443985
group_2847		hypothetical protein	-	-	0	7	99	117	0	94.3548	0	0.0182231	1	0.0443985
mbeC	mbeC	Mobilization protein MbeC	Bacterial mobilisation	IPR008687	0	7	99	117	0	94.3548	0	0.0182231	1	0.0443985
group_579		hypothetical protein	Transcriptional regulator AbiEi antitoxin, N-terminal domain	IPR033455	99	117	0	7	100	5.64516	inf	0.0182231	1	0.0443985
group_2339		hypothetical protein	-	-	0	7	99	117	0	94.3548	0	0.0182231	1	0.0443985
group_1000		hypothetical protein	-	-	0	7	99	117	0	94.3548	0	0.0182231	1	0.0443985
group_1130		hypothetical protein	-	-	0	7	99	117	0	94.3548	0	0.0182231	1	0.0443985
nupC_1~~~nupC_2	nupC_1;nupC_2	Nucleoside permease NupC	Concentrative nucleoside transporter C-terminal domain	IPR011657	0	7	99	117	0	94.3548	0	0.0182231	1	0.0443985
group_1135		hypothetical protein	Adhesion domain superfamily	IPR008966	0	7	99	117	0	94.3548	0	0.0182231	1	0.0443985
group_1225		hypothetical protein	-	-	0	7	99	117	0	94.3548	0	0.0182231	1	0.0443985
group_988		hypothetical protein	Lysozyme-like domain superfamily	IPR023346	0	7	99	117	0	94.3548	0	0.0182231	1	0.0443985
group_2932		hypothetical protein	-	-	0	7	99	117	0	94.3548	0	0.0182231	1	0.0443985
group_3213		hypothetical protein	-	-	0	7	99	117	0	94.3548	0	0.0182231	1	0.0443985
group_415		hypothetical protein	-	-	0	7	99	117	0	94.3548	0	0.0182231	1	0.0443985
group_1188		hypothetical protein	Protein of unknown function DUF3577	IPR021960	0	7	99	117	0	94.3548	0	0.0182231	1	0.0443985
group_1690		hypothetical protein	Plasmid maintenance toxin/Cell growth inhibitor	IPR011067	0	7	99	117	0	94.3548	0	0.0182231	1	0.0443985
group_1693		hypothetical protein	-	-	0	7	99	117	0	94.3548	0	0.0182231	1	0.0443985
group_1964		hypothetical protein	Protein of unknown function DUF4222	IPR025317	0	7	99	117	0	94.3548	0	0.0182231	1	0.0443985
group_1965		hypothetical protein	Bacteriophage 933W-like, putative excisionase superfamily	IPR038146	0	7	99	117	0	94.3548	0	0.0182231	1	0.0443985
group_1963		hypothetical protein	Post-segregation antitoxin CcdA	IPR009956	0	7	99	117	0	94.3548	0	0.0182231	1	0.0443985
group_2928		hypothetical protein	PixA-like superfamily	IPR038712	0	7	99	117	0	94.3548	0	0.0182231	1	0.0443985
group_176	dnaB_1	Replicative DNA helicase	DNA helicase DnaB, N-terminal/DNA primase DnaG, C-terminal	IPR016136	0	7	99	117	0	94.3548	0	0.0182231	1	0.0443985
group_2822		hypothetical protein	-	-	0	7	99	117	0	94.3548	0	0.0182231	1	0.0443985
caf1M	caf1M	Chaperone protein caf1M	Immunoglobulin-like fold	IPR013783	0	7	99	117	0	94.3548	0	0.0182231	1	0.0443985
group_3203		hypothetical protein	-	-	0	7	99	117	0	94.3548	0	0.0182231	1	0.0443985
group_2131		hypothetical protein	-	-	0	7	99	117	0	94.3548	0	0.0182231	1	0.0443985
group_2008		hypothetical protein	Lambda repressor-like, DNA-binding domain superfamily	IPR010982	0	7	99	117	0	94.3548	0	0.0182231	1	0.0443985
group_1204		hypothetical protein	-	-	0	7	99	117	0	94.3548	0	0.0182231	1	0.0443985
group_1379		hypothetical protein	Cro/C1-type helix-turn-helix domain	IPR001387	0	7	99	117	0	94.3548	0	0.0182231	1	0.0443985
group_2955		hypothetical protein	Tail tube protein	IPR006498	0	7	99	117	0	94.3548	0	0.0182231	1	0.0443985
traI_2~~~traI_1~~~traI	traI_2;traI_1;traI	Multifunctional conjugation protein TraI	Conjugative relaxase, N-terminal	IPR014059	0	7	99	117	0	94.3548	0	0.0182231	1	0.0443985
group_433		hypothetical protein	Nucleotidyl transferase AbiEii toxin, Type IV TA system	IPR014942	99	117	0	7	100	5.64516	inf	0.0182231	1	0.0443985
group_436	xerC_2	Tyrosine recombinase XerC	DNA breaking-rejoining enzyme, catalytic core	IPR011010	0	7	99	117	0	94.3548	0	0.0182231	1	0.0443985
group_438		hypothetical protein	Baseplate assembly protein J, predicted	IPR014507	0	7	99	117	0	94.3548	0	0.0182231	1	0.0443985
group_2549		hypothetical protein	Pilin accessory predicted	IPR009663	0	7	99	117	0	94.3548	0	0.0182231	1	0.0443985
group_2548		hypothetical protein	PilM, inner membrane	IPR009987	0	7	99	117	0	94.3548	0	0.0182231	1	0.0443985
group_2543		hypothetical protein	-	-	0	7	99	117	0	94.3548	0	0.0182231	1	0.0443985
group_2544		hypothetical protein	Type IV pilus biogenesis PilP	IPR022753	0	7	99	117	0	94.3548	0	0.0182231	1	0.0443985
rihA_1	rihA_1	Pyrimidine-specific ribonucleoside hydrolase RihA	Inosine/uridine-preferring nucleoside hydrolase domain	IPR001910	0	7	99	117	0	94.3548	0	0.0182231	1	0.0443985
group_1308		hypothetical protein	-	-	0	7	99	117	0	94.3548	0	0.0182231	1	0.0443985
frmA	frmA	S-(hydroxymethyl)glutathione dehydrogenase	Alcohol dehydrogenase class III	IPR014183	99	117	0	7	100	5.64516	inf	0.0182231	1	0.0443985
group_932		hypothetical protein	Tail protein I	IPR006521	0	7	99	117	0	94.3548	0	0.0182231	1	0.0443985
group_2808		hypothetical protein	-	-	0	7	99	117	0	94.3548	0	0.0182231	1	0.0443985
group_3045		hypothetical protein	-	-	0	7	99	117	0	94.3548	0	0.0182231	1	0.0443985
group_338		hypothetical protein	-	-	0	7	99	117	0	94.3548	0	0.0182231	1	0.0443985
frmR	frmR	Transcriptional repressor FrmR	Metal-sensitive transcriptional repressor	IPR003735	99	117	0	7	100	5.64516	inf	0.0182231	1	0.0443985
group_38	caf1A	F1 capsule-anchoring protein	Fimbrial membrane usher, conserved site	IPR018030	0	7	99	117	0	94.3548	0	0.0182231	1	0.0443985
group_3315		hypothetical protein	Transcriptional activator PerC/bacteriophage SfV Orf40	IPR024684	0	7	99	117	0	94.3548	0	0.0182231	1	0.0443985
group_3314		hypothetical protein	Adhesion domain superfamily	IPR008966	0	7	99	117	0	94.3548	0	0.0182231	1	0.0443985
group_2373		hypothetical protein	-	-	0	7	99	117	0	94.3548	0	0.0182231	1	0.0443985
intA_2	intA_2	Prophage integrase IntA	DNA breaking-rejoining enzyme, catalytic core	IPR011010	99	117	0	7	100	5.64516	inf	0.0182231	1	0.0443985
tcpE_1	tcpE_1	Toxin coregulated pilus biosynthesis protein E	Type II secretion system GspF domain superfamily	IPR042094	0	7	99	117	0	94.3548	0	0.0182231	1	0.0443985
group_442		hypothetical protein	-	-	0	7	99	117	0	94.3548	0	0.0182231	1	0.0443985
group_448		hypothetical protein	-	-	0	7	99	117	0	94.3548	0	0.0182231	1	0.0443985
group_2578		hypothetical protein	-	-	0	7	99	117	0	94.3548	0	0.0182231	1	0.0443985
group_2573		hypothetical protein	-	-	0	7	99	117	0	94.3548	0	0.0182231	1	0.0443985
group_1179		hypothetical protein	-	-	0	7	99	117	0	94.3548	0	0.0182231	1	0.0443985
group_1170		hypothetical protein	-	-	0	7	99	117	0	94.3548	0	0.0182231	1	0.0443985
ymdB_1~~~ymdB_3~~~ymdB_2	ymdB_1;ymdB_3;ymdB_2;	O-acetyl-ADP-ribose deacetylase;hypothetical protein	Macro domain	IPR002589	0	7	99	117	0	94.3548	0	0.0182231	1	0.0443985
group_1777		hypothetical protein	-	-	0	7	99	117	0	94.3548	0	0.0182231	1	0.0443985
group_1775		hypothetical protein	-	-	0	7	99	117	0	94.3548	0	0.0182231	1	0.0443985
group_924		hypothetical protein	Protein of unknown function DUF2857	IPR021364	0	7	99	117	0	94.3548	0	0.0182231	1	0.0443985
recE_1~~~recE_2	;recE_1;recE_2	hypothetical protein;Exodeoxyribonuclease 8	-	-	0	7	99	117	0	94.3548	0	0.0182231	1	0.0443985
group_3035		hypothetical protein	Bacterial shufflon protein, N-terminal	IPR007001	0	7	99	117	0	94.3548	0	0.0182231	1	0.0443985
group_328		hypothetical protein	Thiosulphate:quinone oxidoreductase small subunit DoxA	IPR011636	0	7	99	117	0	94.3548	0	0.0182231	1	0.0443985
group_321		hypothetical protein	DNA breaking-rejoining enzyme, catalytic core	IPR011010	0	7	99	117	0	94.3548	0	0.0182231	1	0.0443985
group_1765		hypothetical protein	SNase-like, OB-fold superfamily	IPR035437	0	7	99	117	0	94.3548	0	0.0182231	1	0.0443985
group_2141		hypothetical protein	-	-	0	7	99	117	0	94.3548	0	0.0182231	1	0.0443985
group_2784		hypothetical protein	Endonuclease relaxase, MobA/VirD2	IPR005094	0	7	99	117	0	94.3548	0	0.0182231	1	0.0443985
group_2219		hypothetical protein	-	-	0	7	99	117	0	94.3548	0	0.0182231	1	0.0443985
group_1540		hypothetical protein	IraD/Gp25-like	IPR007048	0	7	99	117	0	94.3548	0	0.0182231	1	0.0443985
group_1091	ssb_1	Single-stranded DNA-binding protein	Nucleic acid-binding, OB-fold	IPR012340	0	7	99	117	0	94.3548	0	0.0182231	1	0.0443985
nqrB	nqrB	Na(+)-translocating NADH-quinone reductase subunit B	Ion-translocating oxidoreductase NqrB/RnfD	IPR004338	0	7	99	117	0	94.3548	0	0.0182231	1	0.0443985
group_591		hypothetical protein	Integrating conjugative element protein, PFL4693	IPR022293	0	7	99	117	0	94.3548	0	0.0182231	1	0.0443985
group_2174		hypothetical protein	DNA-binding transcriptional activator AlpA	IPR010260	0	7	99	117	0	94.3548	0	0.0182231	1	0.0443985
group_2179		hypothetical protein	-	-	0	7	99	117	0	94.3548	0	0.0182231	1	0.0443985
gbpR_1	gbpR_1	HTH-type transcriptional regulator GbpR	LysR, substrate-binding	IPR005119	99	117	0	7	100	5.64516	inf	0.0182231	1	0.0443985
group_2518		hypothetical protein	-	-	99	117	0	7	100	5.64516	inf	0.0182231	1	0.0443985
caf1A_1	caf1A_1	F1 capsule-anchoring protein	Fimbrial membrane usher, conserved site	IPR018030	0	7	99	117	0	94.3548	0	0.0182231	1	0.0443985
ybgD_2~~~fimA_1	ybgD_2;fimA_1	putative fimbrial-like protein YbgD;Type-1 fimbrial protein A chain	Fimbrial-type adhesion domain	IPR000259	0	7	99	117	0	94.3548	0	0.0182231	1	0.0443985
group_296		hypothetical protein	-	-	0	7	99	117	0	94.3548	0	0.0182231	1	0.0443985
group_1085	ftnA_1	Bacterial non-heme ferritin	Ferritin, prokaryotic-type	IPR041719	0	7	99	117	0	94.3548	0	0.0182231	1	0.0443985
group_907		hypothetical protein	Integrating conjugative element protein, PFL4695	IPR021300	0	7	99	117	0	94.3548	0	0.0182231	1	0.0443985
gpFI_1	gpFI_1	Putative prophage major tail sheath protein	Tail sheath protein, C-terminal domain	IPR020287	0	7	99	117	0	94.3548	0	0.0182231	1	0.0443985
group_2766		hypothetical protein	DDE domain	IPR032874	0	7	99	117	0	94.3548	0	0.0182231	1	0.0443985
group_2769		hypothetical protein	Lambda repressor-like, DNA-binding domain superfamily	IPR010982	99	117	0	7	100	5.64516	inf	0.0182231	1	0.0443985
group_477		hypothetical protein	-	-	0	7	99	117	0	94.3548	0	0.0182231	1	0.0443985
group_2234		hypothetical protein	-	-	0	7	99	117	0	94.3548	0	0.0182231	1	0.0443985
group_2439		hypothetical protein	-	-	0	7	99	117	0	94.3548	0	0.0182231	1	0.0443985
group_2341		hypothetical protein	-	-	0	7	99	117	0	94.3548	0	0.0182231	1	0.0443985
group_1192		hypothetical protein	-	-	99	117	0	7	100	5.64516	inf	0.0182231	1	0.0443985
group_1528		hypothetical protein	-	-	0	7	99	117	0	94.3548	0	0.0182231	1	0.0443985
group_2984		hypothetical protein	-	-	0	7	99	117	0	94.3548	0	0.0182231	1	0.0443985
papC_2~~~papC_1	papC_2;papC_1	Outer membrane usher protein PapC	Fimbrial membrane usher, conserved site	IPR018030	0	7	99	117	0	94.3548	0	0.0182231	1	0.0443985
group_1988		hypothetical protein	Domain of unknown function DUF4224	IPR025319	0	7	99	117	0	94.3548	0	0.0182231	1	0.0443985
group_807		hypothetical protein	Type 4 secretion system, PilS, N-terminal	IPR014911	0	7	99	117	0	94.3548	0	0.0182231	1	0.0443985
group_246		hypothetical protein	Transposase, mutator type	IPR001207	0	7	99	117	0	94.3548	0	0.0182231	1	0.0443985
group_1194		hypothetical protein	-	-	0	7	99	117	0	94.3548	0	0.0182231	1	0.0443985
trg_1~~~trg_2~~~trg_3	trg_1;trg_2;trg_3	Methyl-accepting chemotaxis protein III	Chemotaxis methyl-accepting receptor	IPR004090	99	117	0	7	100	5.64516	inf	0.0182231	1	0.0443985

## Sheet: Bi_Bii_Gene_PresAbs
Gene	Non-unique Gene name	Annotation	InterProscan	InterPro Entry	Bi_have_gene	Bii_have_gene	Bi_don't_have_gene	Bii_don't_have_gene	Sensitivity	Specificity	Odds_ratio	Naive_p	Bonferroni_p	Benjamini_H_p	Max_Pairwise_comparisons	Max_supporting_pairs	Max_opposing_pairs	Best_pairwise_comp_p	Worst_pairwise_comp_p
group_816		hypothetical protein	-	-	0	7	134	0	0	0	0	5.29171e-12	7.35548e-09	1.22591e-10	2	0	2	0.5	0.5
group_814		hypothetical protein	-	-	0	7	134	0	0	0	0	5.29171e-12	7.35548e-09	1.22591e-10	2	0	2	0.5	0.5
group_795		hypothetical protein	-	-	0	7	134	0	0	0	0	5.29171e-12	7.35548e-09	1.22591e-10	2	0	2	0.5	0.5
group_312	dnaB_1	Replicative DNA helicase	DNA helicase, DnaB type	IPR007692	0	7	134	0	0	0	0	5.29171e-12	7.35548e-09	1.22591e-10	2	0	2	0.5	0.5
group_771		hypothetical protein	Protein of unknown function DUF3262	IPR021676	0	7	134	0	0	0	0	5.29171e-12	7.35548e-09	1.22591e-10	2	0	2	0.5	0.5
group_673		hypothetical protein	Integrating conjugative element protein PFL4702	IPR021356	0	7	134	0	0	0	0	5.29171e-12	7.35548e-09	1.22591e-10	2	0	2	0.5	0.5
group_670		hypothetical protein	Protein of unknown function DUF3487	IPR021877	0	7	134	0	0	0	0	5.29171e-12	7.35548e-09	1.22591e-10	2	0	2	0.5	0.5
group_766		hypothetical protein	Zinc finger, DksA/TraR C4-type	IPR000962	0	7	134	0	0	0	0	5.29171e-12	7.35548e-09	1.22591e-10	2	0	2	0.5	0.5
traC	traC	DNA primase TraC	Domain of unknown function DUF1738	IPR013610	0	7	134	0	0	0	0	5.29171e-12	7.35548e-09	1.22591e-10	2	0	2	0.5	0.5
group_506		hypothetical protein	-	-	0	7	134	0	0	0	0	5.29171e-12	7.35548e-09	1.22591e-10	2	0	2	0.5	0.5
group_484		hypothetical protein	Conserved hypothetical protein CHP01619	IPR006506	134	0	0	7	100	100	inf	5.29171e-12	7.35548e-09	1.22591e-10	2	2	0	0.5	0.5
group_487		hypothetical protein	GIY-YIG endonuclease	IPR000305	134	0	0	7	100	100	inf	5.29171e-12	7.35548e-09	1.22591e-10	2	2	0	0.5	0.5
group_565		hypothetical protein	Transglycosylase SLT domain 1	IPR008258	0	7	134	0	0	0	0	5.29171e-12	7.35548e-09	1.22591e-10	2	0	2	0.5	0.5
group_649		hypothetical protein	-	-	0	7	134	0	0	0	0	5.29171e-12	7.35548e-09	1.22591e-10	2	0	2	0.5	0.5
topB_2	topB_2	DNA topoisomerase 3	DNA topoisomerase, type IA, domain 2	IPR003601	0	7	134	0	0	0	0	5.29171e-12	7.35548e-09	1.22591e-10	2	0	2	0.5	0.5
yadA	yadA	Adhesin YadA	YadA-like, C-terminal	IPR005594	0	7	134	0	0	0	0	5.29171e-12	7.35548e-09	1.22591e-10	2	0	2	0.5	0.5
group_735		hypothetical protein	-	-	0	7	134	0	0	0	0	5.29171e-12	7.35548e-09	1.22591e-10	2	0	2	0.5	0.5
group_569		hypothetical protein	-	-	0	7	134	0	0	0	0	5.29171e-12	7.35548e-09	1.22591e-10	2	0	2	0.5	0.5
group_440		hypothetical protein	TraU	IPR009649	0	7	134	0	0	0	0	5.29171e-12	7.35548e-09	1.22591e-10	2	0	2	0.5	0.5
group_492		hypothetical protein	Integrating conjugative element protein, PFL4693	IPR022293	0	7	134	0	0	0	0	5.29171e-12	7.35548e-09	1.22591e-10	2	0	2	0.5	0.5
group_491		hypothetical protein	Integrating conjugative element protein, PFL4697-type	IPR022266	0	7	134	0	0	0	0	5.29171e-12	7.35548e-09	1.22591e-10	2	0	2	0.5	0.5
group_302		hypothetical protein	Integrating conjugative element protein, PFL4711	IPR021204	0	7	134	0	0	0	0	5.29171e-12	7.35548e-09	1.22591e-10	2	0	2	0.5	0.5
group_717		hypothetical protein	-	-	0	7	134	0	0	0	0	5.29171e-12	7.35548e-09	1.22591e-10	2	0	2	0.5	0.5
group_301		hypothetical protein	Toll/interleukin-1 receptor homology (TIR) domain	IPR000157	0	7	134	0	0	0	0	5.29171e-12	7.35548e-09	1.22591e-10	2	0	2	0.5	0.5
group_553		hypothetical protein	Integrating conjugative element protein PilL, PFGI-1	IPR022260	0	7	134	0	0	0	0	5.29171e-12	7.35548e-09	1.22591e-10	2	0	2	0.5	0.5
group_556		hypothetical protein	-	-	0	7	134	0	0	0	0	5.29171e-12	7.35548e-09	1.22591e-10	2	0	2	0.5	0.5
group_658		hypothetical protein	Integrating conjugative element protein, PFL4709	IPR011090	0	7	134	0	0	0	0	5.29171e-12	7.35548e-09	1.22591e-10	2	0	2	0.5	0.5
group_416		hypothetical protein	Protein of unknown function DUF1202	IPR009592	0	7	134	0	0	0	0	5.29171e-12	7.35548e-09	1.22591e-10	2	0	2	0.5	0.5
group_824		hypothetical protein	-	-	0	7	134	0	0	0	0	5.29171e-12	7.35548e-09	1.22591e-10	2	0	2	0.5	0.5
group_808		hypothetical protein	-	-	134	0	0	7	100	100	inf	5.29171e-12	7.35548e-09	1.22591e-10	2	2	0	0.5	0.5
group_335		hypothetical protein	-	-	0	7	134	0	0	0	0	5.29171e-12	7.35548e-09	1.22591e-10	2	0	2	0.5	0.5
group_709		hypothetical protein	Uncharacterised protein family, RAQPRD	IPR019110	0	7	134	0	0	0	0	5.29171e-12	7.35548e-09	1.22591e-10	2	0	2	0.5	0.5
group_284		hypothetical protein	Type IV secretion system coupling protein TraD, DNA-binding domain	IPR019476	0	7	134	0	0	0	0	5.29171e-12	7.35548e-09	1.22591e-10	2	0	2	0.5	0.5
group_730		hypothetical protein	-	-	0	7	134	0	0	0	0	5.29171e-12	7.35548e-09	1.22591e-10	2	0	2	0.5	0.5
group_375		hypothetical protein	Protein of unknown function DUF1963	IPR015315	0	7	134	0	0	0	0	5.29171e-12	7.35548e-09	1.22591e-10	2	0	2	0.5	0.5
group_308		hypothetical protein	Putative conjugal transfer nickase/helicase TraI, C-terminal	IPR011093	0	7	134	0	0	0	0	5.29171e-12	7.35548e-09	1.22591e-10	2	0	2	0.5	0.5
group_431		hypothetical protein	Abortive infection protein-like, C-terminal domain	IPR026001	0	7	134	0	0	0	0	5.29171e-12	7.35548e-09	1.22591e-10	2	0	2	0.5	0.5
group_436	xerC_1	Tyrosine recombinase XerC	Integrase, catalytic domain	IPR002104	0	7	134	0	0	0	0	5.29171e-12	7.35548e-09	1.22591e-10	2	0	2	0.5	0.5
dnaQ_1	dnaQ_1	DNA polymerase III subunit epsilon	Ribonuclease H-like superfamily	IPR012337	0	7	134	0	0	0	0	5.29171e-12	7.35548e-09	1.22591e-10	2	0	2	0.5	0.5
group_536		hypothetical protein	Protein of unknown function DUF2895	IPR021548	0	7	134	0	0	0	0	5.29171e-12	7.35548e-09	1.22591e-10	2	0	2	0.5	0.5
group_755		hypothetical protein	-	-	0	7	134	0	0	0	0	5.29171e-12	7.35548e-09	1.22591e-10	2	0	2	0.5	0.5
klcA	klcA	Antirestriction protein KlcA	Antirestriction protein	IPR004914	0	7	134	0	0	0	0	5.29171e-12	7.35548e-09	1.22591e-10	2	0	2	0.5	0.5
group_496		hypothetical protein	Integrating conjugative element protein, PFL4669	IPR014996	0	7	134	0	0	0	0	5.29171e-12	7.35548e-09	1.22591e-10	2	0	2	0.5	0.5
group_465	cpsD	Tyrosine-protein kinase CpsD	AAA domain	IPR025669	0	7	134	0	0	0	0	5.29171e-12	7.35548e-09	1.22591e-10	2	0	2	0.5	0.5
group_696		hypothetical protein	-	-	0	7	134	0	0	0	0	5.29171e-12	7.35548e-09	1.22591e-10	2	0	2	0.5	0.5
group_692		hypothetical protein	-	-	0	7	134	0	0	0	0	5.29171e-12	7.35548e-09	1.22591e-10	2	0	2	0.5	0.5
group_594		hypothetical protein	Integrating conjugative element protein, PFL4695	IPR021300	0	7	134	0	0	0	0	5.29171e-12	7.35548e-09	1.22591e-10	2	0	2	0.5	0.5
group_299		hypothetical protein	Integrating conjugative element protein, PFL4705	IPR021207	0	7	134	0	0	0	0	5.29171e-12	7.35548e-09	1.22591e-10	2	0	2	0.5	0.5
xerC_2	xerC_2	Tyrosine recombinase XerC	Integrase/recombinase, N-terminal	IPR010998	0	7	134	0	0	0	0	5.29171e-12	7.35548e-09	1.22591e-10	2	0	2	0.5	0.5
group_292		hypothetical protein	ParB/Sulfiredoxin	IPR003115	0	7	134	0	0	0	0	5.29171e-12	7.35548e-09	1.22591e-10	2	0	2	0.5	0.5
group_295		hypothetical protein	TraG-like, N-terminal	IPR012931	0	7	134	0	0	0	0	5.29171e-12	7.35548e-09	1.22591e-10	2	0	2	0.5	0.5
group_456		hypothetical protein	-	-	0	7	134	0	0	0	0	5.29171e-12	7.35548e-09	1.22591e-10	2	0	2	0.5	0.5
group_580		hypothetical protein	Protein of unknown function DUF3577	IPR021960	0	7	134	0	0	0	0	5.29171e-12	7.35548e-09	1.22591e-10	2	0	2	0.5	0.5
group_744		hypothetical protein	-	-	0	7	134	0	0	0	0	5.29171e-12	7.35548e-09	1.22591e-10	2	0	2	0.5	0.5
group_584		hypothetical protein	Protein of unknown function DUF2857	IPR021364	0	7	134	0	0	0	0	5.29171e-12	7.35548e-09	1.22591e-10	2	0	2	0.5	0.5
group_278		hypothetical protein	Conjugative transfer ATPase	IPR022303	0	7	134	0	0	0	0	5.29171e-12	7.35548e-09	1.22591e-10	2	0	2	0.5	0.5
group_464		hypothetical protein	Integrating conjugative element protein, PFL4704	IPR021844	0	7	134	0	0	0	0	5.29171e-12	7.35548e-09	1.22591e-10	2	0	2	0.5	0.5
group_668		hypothetical protein	-	-	0	7	134	0	0	0	0	5.29171e-12	7.35548e-09	1.22591e-10	2	0	2	0.5	0.5
group_656		hypothetical protein	Lipoprotein, putative	IPR022262	0	7	134	0	0	0	0	5.29171e-12	7.35548e-09	1.22591e-10	2	0	2	0.5	0.5
group_665		hypothetical protein	-	-	0	7	134	0	0	0	0	5.29171e-12	7.35548e-09	1.22591e-10	2	0	2	0.5	0.5
group_957		hypothetical protein	-	-	133	0	1	7	99.2537	100	inf	4.23337e-11	5.88438e-08	7.26467e-10	1	1	0	1	1
group_314		hypothetical protein	HipA-like, C-terminal	IPR012893	1	7	133	0	0.746269	0	0	4.23337e-11	5.88438e-08	7.26467e-10	1	0	1	1	1
symE_1	symE_1	Toxic protein SymE	Toxin SymE-like	IPR014944	1	7	133	0	0.746269	0	0	4.23337e-11	5.88438e-08	7.26467e-10	1	0	1	1	1
group_962		hypothetical protein	-	-	1	7	133	0	0.746269	0	0	4.23337e-11	5.88438e-08	7.26467e-10	1	0	1	1	1
group_920		hypothetical protein	-	-	133	0	1	7	99.2537	100	inf	4.23337e-11	5.88438e-08	7.26467e-10	1	1	0	1	1
group_844		hypothetical protein	-	-	133	0	1	7	99.2537	100	inf	4.23337e-11	5.88438e-08	7.26467e-10	1	1	0	1	1
group_928		hypothetical protein	Immunity protein 26	IPR029278	1	7	133	0	0.746269	0	0	4.23337e-11	5.88438e-08	7.26467e-10	1	0	1	1	1
group_852		hypothetical protein	-	-	133	0	1	7	99.2537	100	inf	4.23337e-11	5.88438e-08	7.26467e-10	1	1	0	1	1
group_1025		hypothetical protein	Immunity protein 50	IPR028957	1	7	133	0	0.746269	0	0	4.23337e-11	5.88438e-08	7.26467e-10	1	0	1	1	1
group_1024		hypothetical protein	Immunity protein 8	IPR028964	133	0	1	7	99.2537	100	inf	4.23337e-11	5.88438e-08	7.26467e-10	1	1	0	1	1
group_984		hypothetical protein	-	-	133	0	1	7	99.2537	100	inf	4.23337e-11	5.88438e-08	7.26467e-10	1	1	0	1	1
thiS	thiS	Sulfur carrier protein ThiS	Sulfur carrier ThiS/MoaD-like	IPR003749	1	7	133	0	0.746269	0	0	4.23337e-11	5.88438e-08	7.26467e-10	1	0	1	1	1
group_860		hypothetical protein	-	-	1	7	133	0	0.746269	0	0	4.23337e-11	5.88438e-08	7.26467e-10	1	0	1	1	1
rhsC_3	rhsC_3	Putative deoxyribonuclease RhsC	RHS protein	IPR001826	133	0	1	7	99.2537	100	inf	4.23337e-11	5.88438e-08	7.26467e-10	1	1	0	1	1
group_518		hypothetical protein	Protein of unknown function DUF1120	IPR010546	133	0	1	7	99.2537	100	inf	4.23337e-11	5.88438e-08	7.26467e-10	1	1	0	1	1
group_517		hypothetical protein	Protein of unknown function DUF1120	IPR010546	133	0	1	7	99.2537	100	inf	4.23337e-11	5.88438e-08	7.26467e-10	1	1	0	1	1
yraJ	yraJ	Outer membrane usher protein YraJ	Outer membrane usher protein	IPR000015	133	0	1	7	99.2537	100	inf	4.23337e-11	5.88438e-08	7.26467e-10	1	1	0	1	1
yraI	yraI	putative fimbrial chaperone YraI	Pili assembly chaperone, bacterial	IPR001829	133	0	1	7	99.2537	100	inf	4.23337e-11	5.88438e-08	7.26467e-10	1	1	0	1	1
symE_2	symE_2	Endoribonuclease SymE	Toxin SymE-like	IPR014944	133	0	1	7	99.2537	100	inf	4.23337e-11	5.88438e-08	7.26467e-10	1	1	0	1	1
group_986		hypothetical protein	Transposase, IS4-like	IPR002559	133	0	1	7	99.2537	100	inf	4.23337e-11	5.88438e-08	7.26467e-10	1	1	0	1	1
group_371		hypothetical protein	-	-	133	0	1	7	99.2537	100	inf	4.23337e-11	5.88438e-08	7.26467e-10	1	1	0	1	1
yehB_1	yehB_1	Outer membrane usher protein YehB	Outer membrane usher protein	IPR000015	132	0	2	7	98.5075	100	inf	1.90502e-10	2.64797e-07	3.22924e-09	1	1	0	1	1
group_1142		hypothetical protein	Spanin, inner membrane subunit	IPR004929	3	7	131	0	2.23881	0	0	6.35006e-10	8.82658e-07	6.2159e-09	1	0	1	1	1
group_1068		hypothetical protein	Transcription activator CII	IPR007933	3	7	131	0	2.23881	0	0	6.35006e-10	8.82658e-07	6.2159e-09	1	0	1	1	1
group_1148		hypothetical protein	-	-	3	7	131	0	2.23881	0	0	6.35006e-10	8.82658e-07	6.2159e-09	1	0	1	1	1
group_1149		hypothetical protein	-	-	3	7	131	0	2.23881	0	0	6.35006e-10	8.82658e-07	6.2159e-09	1	0	1	1	1
group_1061		hypothetical protein	-	-	3	7	131	0	2.23881	0	0	6.35006e-10	8.82658e-07	6.2159e-09	1	0	1	1	1
menG	menG	Demethylmenaquinone methyltransferase	S-adenosyl-L-methionine-dependent methyltransferase	IPR029063	3	7	131	0	2.23881	0	0	6.35006e-10	8.82658e-07	6.2159e-09	1	0	1	1	1
group_1062		hypothetical protein	Glycoside hydrolase, family 19, catalytic	IPR000726	3	7	131	0	2.23881	0	0	6.35006e-10	8.82658e-07	6.2159e-09	1	0	1	1	1
group_1155		hypothetical protein	-	-	3	7	131	0	2.23881	0	0	6.35006e-10	8.82658e-07	6.2159e-09	1	0	1	1	1
group_1150		hypothetical protein	-	-	3	7	131	0	2.23881	0	0	6.35006e-10	8.82658e-07	6.2159e-09	1	0	1	1	1
group_1094		hypothetical protein	-	-	3	7	131	0	2.23881	0	0	6.35006e-10	8.82658e-07	6.2159e-09	1	0	1	1	1
group_1095		hypothetical protein	Protein of unknown function DUF2184	IPR020049	3	7	131	0	2.23881	0	0	6.35006e-10	8.82658e-07	6.2159e-09	1	0	1	1	1
group_1092		hypothetical protein	-	-	3	7	131	0	2.23881	0	0	6.35006e-10	8.82658e-07	6.2159e-09	1	0	1	1	1
group_1090		hypothetical protein	Lambda repressor-like, DNA-binding domain superfamily	IPR010982	3	7	131	0	2.23881	0	0	6.35006e-10	8.82658e-07	6.2159e-09	1	0	1	1	1
group_1098		hypothetical protein	-	-	3	7	131	0	2.23881	0	0	6.35006e-10	8.82658e-07	6.2159e-09	1	0	1	1	1
aes_1	aes_1	Acetyl esterase	Alpha/beta hydrolase fold-3	IPR013094	131	0	3	7	97.7612	100	inf	6.35006e-10	8.82658e-07	6.2159e-09	1	1	0	1	1
group_1125		hypothetical protein	Putative excisionase	IPR009634	3	7	131	0	2.23881	0	0	6.35006e-10	8.82658e-07	6.2159e-09	1	0	1	1	1
group_1083		hypothetical protein	-	-	3	7	131	0	2.23881	0	0	6.35006e-10	8.82658e-07	6.2159e-09	1	0	1	1	1
group_1105		hypothetical protein	-	-	3	7	131	0	2.23881	0	0	6.35006e-10	8.82658e-07	6.2159e-09	1	0	1	1	1
group_1130		hypothetical protein	Phage-associated protein HI1409	IPR006445	3	7	131	0	2.23881	0	0	6.35006e-10	8.82658e-07	6.2159e-09	1	0	1	1	1
group_1133		hypothetical protein	Protein of unknown function DUF4060	IPR025135	3	7	131	0	2.23881	0	0	6.35006e-10	8.82658e-07	6.2159e-09	1	0	1	1	1
group_1132	dinI_1	DNA damage-inducible protein I	DNA damage-inducible protein DinI-like	IPR010391	3	7	131	0	2.23881	0	0	6.35006e-10	8.82658e-07	6.2159e-09	1	0	1	1	1
group_1135		hypothetical protein	Lambda repressor-like, DNA-binding domain superfamily	IPR010982	3	7	131	0	2.23881	0	0	6.35006e-10	8.82658e-07	6.2159e-09	1	0	1	1	1
group_1134		hypothetical protein	-	-	3	7	131	0	2.23881	0	0	6.35006e-10	8.82658e-07	6.2159e-09	1	0	1	1	1
group_1136		hypothetical protein	-	-	3	7	131	0	2.23881	0	0	6.35006e-10	8.82658e-07	6.2159e-09	1	0	1	1	1
recE	recE	Exodeoxyribonuclease 8	Exodeoxyribonuclease 8	IPR010584	3	7	131	0	2.23881	0	0	6.35006e-10	8.82658e-07	6.2159e-09	1	0	1	1	1
thiF_1	thiF_1	Sulfur carrier protein ThiS adenylyltransferase	THIF-type NAD/FAD binding fold	IPR000594	3	7	131	0	2.23881	0	0	6.35006e-10	8.82658e-07	6.2159e-09	1	0	1	1	1
dinI_4	dinI_4	DNA damage-inducible protein I	DNA damage-inducible protein DinI-like	IPR010391	3	7	131	0	2.23881	0	0	6.35006e-10	8.82658e-07	6.2159e-09	1	0	1	1	1
group_1104		hypothetical protein	-	-	3	7	131	0	2.23881	0	0	6.35006e-10	8.82658e-07	6.2159e-09	1	0	1	1	1
group_1107		hypothetical protein	Bacteriophage lambda, GpO, N-terminal	IPR006497	3	7	131	0	2.23881	0	0	6.35006e-10	8.82658e-07	6.2159e-09	1	0	1	1	1
group_1109		hypothetical protein	-	-	3	7	131	0	2.23881	0	0	6.35006e-10	8.82658e-07	6.2159e-09	1	0	1	1	1
intQ	intQ	Putative defective protein IntQ	Integrase, catalytic domain	IPR002104	3	7	131	0	2.23881	0	0	6.35006e-10	8.82658e-07	6.2159e-09	1	0	1	1	1
group_1189		hypothetical protein	-	-	3	7	131	0	2.23881	0	0	6.35006e-10	8.82658e-07	6.2159e-09	1	0	1	1	1
group_1172		hypothetical protein	-	-	3	7	131	0	2.23881	0	0	6.35006e-10	8.82658e-07	6.2159e-09	1	0	1	1	1
tfaE_2	tfaE_2	Prophage tail fiber assembly protein TfaE	Bacteriophage T4, Gp38, tail fibre assembly	IPR003458	3	7	131	0	2.23881	0	0	6.35006e-10	8.82658e-07	6.2159e-09	1	0	1	1	1
group_1113		hypothetical protein	-	-	3	7	131	0	2.23881	0	0	6.35006e-10	8.82658e-07	6.2159e-09	1	0	1	1	1
group_1116		hypothetical protein	-	-	3	7	131	0	2.23881	0	0	6.35006e-10	8.82658e-07	6.2159e-09	1	0	1	1	1
group_1057		hypothetical protein	-	-	3	7	131	0	2.23881	0	0	6.35006e-10	8.82658e-07	6.2159e-09	1	0	1	1	1
group_1054		hypothetical protein	Protein of unknown function DUF3383	IPR021808	3	7	131	0	2.23881	0	0	6.35006e-10	8.82658e-07	6.2159e-09	1	0	1	1	1
group_1190		hypothetical protein	Replication P	IPR009731	3	7	131	0	2.23881	0	0	6.35006e-10	8.82658e-07	6.2159e-09	1	0	1	1	1
group_1197		hypothetical protein	-	-	3	7	131	0	2.23881	0	0	6.35006e-10	8.82658e-07	6.2159e-09	1	0	1	1	1
group_1194		hypothetical protein	Bacteriophage 82, GpQ	IPR010455	3	7	131	0	2.23881	0	0	6.35006e-10	8.82658e-07	6.2159e-09	1	0	1	1	1
group_1199		hypothetical protein	RecT family	IPR018330	3	7	131	0	2.23881	0	0	6.35006e-10	8.82658e-07	6.2159e-09	1	0	1	1	1
group_1164		hypothetical protein	Bacteriophage rv5, Orf52	IPR021695	3	7	131	0	2.23881	0	0	6.35006e-10	8.82658e-07	6.2159e-09	1	0	1	1	1
group_1165		hypothetical protein	-	-	3	7	131	0	2.23881	0	0	6.35006e-10	8.82658e-07	6.2159e-09	1	0	1	1	1
mltD_2	mltD_2	Membrane-bound lytic murein transglycosylase D	Transglycosylase SLT domain 1	IPR008258	3	7	131	0	2.23881	0	0	6.35006e-10	8.82658e-07	6.2159e-09	1	0	1	1	1
group_1041		hypothetical protein	Baseplate protein J-like	IPR006949	3	7	131	0	2.23881	0	0	6.35006e-10	8.82658e-07	6.2159e-09	1	0	1	1	1
group_1043		hypothetical protein	Acyl-CoA N-acyltransferase	IPR016181	3	7	131	0	2.23881	0	0	6.35006e-10	8.82658e-07	6.2159e-09	1	0	1	1	1
group_1045		hypothetical protein	Bacteriophage lambda, GpS, holin	IPR006481	3	7	131	0	2.23881	0	0	6.35006e-10	8.82658e-07	6.2159e-09	1	0	1	1	1
group_1044		hypothetical protein	-	-	3	7	131	0	2.23881	0	0	6.35006e-10	8.82658e-07	6.2159e-09	1	0	1	1	1
group_1200		hypothetical protein	Protein of unknown function DUF2612	IPR021283	3	7	131	0	2.23881	0	0	6.35006e-10	8.82658e-07	6.2159e-09	1	0	1	1	1
group_1123		hypothetical protein	Phage tail collar domain	IPR011083	3	7	131	0	2.23881	0	0	6.35006e-10	8.82658e-07	6.2159e-09	1	0	1	1	1
group_1174		hypothetical protein	Uncharacterised conserved protein UCP029215	IPR016913	3	7	131	0	2.23881	0	0	6.35006e-10	8.82658e-07	6.2159e-09	1	0	1	1	1
group_1177		hypothetical protein	Protein of unknown function DUF4054	IPR025127	3	7	131	0	2.23881	0	0	6.35006e-10	8.82658e-07	6.2159e-09	1	0	1	1	1
group_1171		hypothetical protein	Vgr protein, OB-fold domain superfamily	IPR037026	3	7	131	0	2.23881	0	0	6.35006e-10	8.82658e-07	6.2159e-09	1	0	1	1	1
group_1076		hypothetical protein	Domain of unknown function DUF551	IPR007539	3	7	131	0	2.23881	0	0	6.35006e-10	8.82658e-07	6.2159e-09	1	0	1	1	1
group_1077		hypothetical protein	Protein of unknown function DUF1367	IPR009797	3	7	131	0	2.23881	0	0	6.35006e-10	8.82658e-07	6.2159e-09	1	0	1	1	1
group_1072		hypothetical protein	Bacteriophage lambda NinG	IPR008713	3	7	131	0	2.23881	0	0	6.35006e-10	8.82658e-07	6.2159e-09	1	0	1	1	1
group_1073		hypothetical protein	Phage head morphogenesis domain	IPR006528	3	7	131	0	2.23881	0	0	6.35006e-10	8.82658e-07	6.2159e-09	1	0	1	1	1
group_1208		hypothetical protein	-	-	3	7	131	0	2.23881	0	0	6.35006e-10	8.82658e-07	6.2159e-09	1	0	1	1	1
group_1049		hypothetical protein	-	-	3	7	131	0	2.23881	0	0	6.35006e-10	8.82658e-07	6.2159e-09	1	0	1	1	1
sopD_2	sopD_2	Secreted effector protein SopD	Salmonella outer protein D	IPR022747	130	0	4	7	97.0149	100	inf	1.74627e-09	2.42731e-06	1.69742e-08	1	1	0	1	1
group_1003		hypothetical protein	-	-	1	6	133	1	0.746269	14.2857	0.00125313	4.96892e-09	6.9068e-06	4.76331e-08	1	1	1	1	1
group_878		hypothetical protein	Type VI secretion system effector Hcp	IPR008514	133	1	1	6	99.2537	85.7143	798	4.96892e-09	6.9068e-06	4.76331e-08	2	1	1	1	1
rhsC_1~~~rhsC	;rhsC_1;rhsC	hypothetical protein;Putative deoxyribonuclease RhsC	HNH/Endo VII superfamily nuclease toxins	IPR028048	1	5	133	2	0.746269	28.5714	0.00300752	2.87896e-07	0.000400175	2.74092e-06	1	1	1	1	1
group_846		hypothetical protein	-	-	5	6	129	1	3.73134	14.2857	0.00645995	3.19567e-07	0.000444197	3.02175e-06	2	1	1	1	1
group_942	symE_1	Toxic protein SymE	Toxin SymE-like	IPR014944	117	0	17	7	87.3134	100	inf	1.83148e-06	0.00254576	1.72011e-05	1	1	0	1	1
group_130		hypothetical protein	-	-	0	4	134	3	0	42.8571	0	2.21839e-06	0.00308356	1.92723e-05	2	0	2	0.5	0.5
group_166		hypothetical protein	Protein of unkown function DUF2303	IPR019276	0	4	134	3	0	42.8571	0	2.21839e-06	0.00308356	1.92723e-05	2	0	2	0.5	0.5
ccmD	ccmD	Heme exporter protein D	Haem exporter protein D (CcmD)	IPR007078	134	3	0	4	100	57.1429	inf	2.21839e-06	0.00308356	1.92723e-05	2	2	0	0.5	0.5
group_1900		hypothetical protein	-	-	0	4	134	3	0	42.8571	0	2.21839e-06	0.00308356	1.92723e-05	2	0	2	0.5	0.5
group_1901		hypothetical protein	-	-	0	4	134	3	0	42.8571	0	2.21839e-06	0.00308356	1.92723e-05	2	0	2	0.5	0.5
group_1903		hypothetical protein	-	-	0	4	134	3	0	42.8571	0	2.21839e-06	0.00308356	1.92723e-05	2	0	2	0.5	0.5
group_44		hypothetical protein	Integrase/recombinase, N-terminal	IPR010998	0	4	134	3	0	42.8571	0	2.21839e-06	0.00308356	1.92723e-05	2	0	2	0.5	0.5
group_110		hypothetical protein	Domain of unknown function DUF4224	IPR025319	0	4	134	3	0	42.8571	0	2.21839e-06	0.00308356	1.92723e-05	2	0	2	0.5	0.5
group_260		hypothetical protein	-	-	0	4	134	3	0	42.8571	0	2.21839e-06	0.00308356	1.92723e-05	2	0	2	0.5	0.5
group_101		hypothetical protein	ParB/Sulfiredoxin	IPR003115	0	4	134	3	0	42.8571	0	2.21839e-06	0.00308356	1.92723e-05	2	0	2	0.5	0.5
group_62		hypothetical protein	-	-	0	4	134	3	0	42.8571	0	2.21839e-06	0.00308356	1.92723e-05	2	0	2	0.5	0.5
group_60		hypothetical protein	Bacteriophage T7 tail fibre protein	IPR005604	0	4	134	3	0	42.8571	0	2.21839e-06	0.00308356	1.92723e-05	2	0	2	0.5	0.5
group_1011		hypothetical protein	Knr4/Smi1-like domain	IPR018958	114	0	20	7	85.0746	100	inf	4.6992e-06	0.00653189	4.03203e-05	1	1	0	1	1
group_853		hypothetical protein	Immunity protein 42	IPR028958	114	0	20	7	85.0746	100	inf	4.6992e-06	0.00653189	4.03203e-05	1	1	0	1	1
ccmE	ccmE	Cytochrome c-type biogenesis protein CcmE	CcmE/CycJ protein	IPR004329	133	3	1	4	99.2537	57.1429	177.333	1.08976e-05	0.0151477	9.29309e-05	2	1	1	1	1
rhsC_2	;rhsC_2	hypothetical protein;Putative deoxyribonuclease RhsC	RHS protein	IPR001826	110	0	24	7	82.0896	100	inf	1.3915e-05	0.0193418	0.000117938	1	1	0	1	1
group_923		hypothetical protein	Leucine-rich repeat domain superfamily	IPR032675	104	0	30	7	77.6119	100	inf	5.44807e-05	0.0757281	0.000458958	1	1	0	1	1
group_250		hypothetical protein	-	-	0	3	134	4	0	57.1429	0	7.65345e-05	0.106383	0.000618506	2	0	2	0.5	0.5
group_1898		hypothetical protein	Lambda repressor-like, DNA-binding domain superfamily	IPR010982	0	3	134	4	0	57.1429	0	7.65345e-05	0.106383	0.000618506	2	0	2	0.5	0.5
group_24		hypothetical protein	-	-	0	3	134	4	0	57.1429	0	7.65345e-05	0.106383	0.000618506	2	0	2	0.5	0.5
group_1902	prtR	HTH-type transcriptional regulator PrtR	Cro/C1-type helix-turn-helix domain	IPR001387	0	3	134	4	0	57.1429	0	7.65345e-05	0.106383	0.000618506	2	0	2	0.5	0.5
group_180		hypothetical protein	Ead/Ea22-like protein	IPR025153	0	3	134	4	0	57.1429	0	7.65345e-05	0.106383	0.000618506	2	0	2	0.5	0.5
group_190		hypothetical protein	-	-	0	3	134	4	0	57.1429	0	7.65345e-05	0.106383	0.000618506	2	0	2	0.5	0.5
group_100		hypothetical protein	-	-	0	3	134	4	0	57.1429	0	7.65345e-05	0.106383	0.000618506	2	0	2	0.5	0.5
mutS_1	mutS_1	DNA mismatch repair protein MutS	-	-	133	4	1	3	99.2537	42.8571	99.75	0.000299483	0.416281	0.00235187	2	2	0	0.5	0.5
group_740		hypothetical protein	-	-	133	4	1	3	99.2537	42.8571	99.75	0.000299483	0.416281	0.00235187	2	2	0	0.5	0.5
group_640		hypothetical protein	-	-	133	4	1	3	99.2537	42.8571	99.75	0.000299483	0.416281	0.00235187	2	2	0	0.5	0.5
group_300		hypothetical protein	DNA breaking-rejoining enzyme, catalytic core	IPR011010	133	4	1	3	99.2537	42.8571	99.75	0.000299483	0.416281	0.00235187	2	2	0	0.5	0.5
group_347		hypothetical protein	-	-	133	4	1	3	99.2537	42.8571	99.75	0.000299483	0.416281	0.00235187	2	2	0	0.5	0.5
cysH_2	cysH_2	Phosphoadenosine phosphosulfate reductase	Phosphoadenosine phosphosulphate reductase	IPR002500	0	2	134	5	0	71.4286	0	0.00212766	1	0.0164303	2	0	2	0.5	0.5
group_152		hypothetical protein	-	-	0	2	134	5	0	71.4286	0	0.00212766	1	0.0164303	1	0	1	1	1
group_22		hypothetical protein	Domain of unknown function DUF550	IPR007538	0	2	134	5	0	71.4286	0	0.00212766	1	0.0164303	2	0	2	0.5	0.5
fcl_1~~~fcl	fcl_1;fcl	GDP-L-fucose synthase	NAD-dependent epimerase/dehydratase	IPR001509	25	5	109	2	18.6567	28.5714	0.0917431	0.00496333	1	0.0381162	2	1	1	1	1
group_395		hypothetical protein	P-loop containing nucleoside triphosphate hydrolase	IPR027417	128	4	6	3	95.5224	42.8571	16	0.00562648	1	0.0429714	2	2	0	0.5	0.5
group_1002		hypothetical protein	Type VI secretion system effector Hcp	IPR008514	133	5	1	2	99.2537	28.5714	53.2	0.00622991	1	0.0470629	2	2	0	0.5	0.5
murI	murI	Glutamate racemase	Asp/Glu racemase	IPR001920	133	5	1	2	99.2537	28.5714	53.2	0.00622991	1	0.0470629	2	2	0	0.5	0.5
